# Supplementary material for: Evolutionary Signatures amongst Disease Genes Permit Novel Methods for Gene Prioritization and Construction of Informative Gene-Based Networks
Source: PLoS Genet. 2015 Feb 13;11(2):e1004967. doi: 10.1371/journal.pgen.1004967 (PMC4334549; doi:10.1371/journal.pgen.1004967)
Supplement: S1 Table — Each disease gene grouping (DGG) is presented with the mean ERC between all of its constituent genes. The permutation p-value reflects how likely it is to achieve the indicated mean ERC or higher in random gene sets of the same size. Q-values ('qval') reflect the false discovery rate for that given p-value taking into consideration the full distribution of p-values. 'Ngenes' lists the number of genes in that DGG. (XLSX) [file pgen.1004967.s002.xlsx]

## Sheet: Sheet1
Mean ERC	pval	qval	Ngenes	disease
0.87	< 0.00001	2e-05	3	Monilethrix
0.655	< 0.00001	2e-05	5	Spherocytosis
0.55	< 0.00001	2e-05	4	Cranioectodermal dysplasia
0.344	< 0.00001	2e-05	17	Complement deficiency
0.21	< 0.00001	2e-05	15	Fanconi anemia
0.188	< 0.00001	2e-05	14	Thrombophilia
0.183	< 0.00001	2e-05	16	Ichthyosis
0.13	< 0.00001	2e-05	24	Cataract
0.109	2e-05	0.00031	26	Mitochondrial complex deficiency
0.103	0.00024	0.00289	23	Immunodeficiency
0.297	0.00024	0.00289	6	Hemolytic uremic syndrome
0.529	0.00039	0.00406	3	Bronchiectasis
0.273	0.00054	0.00496	6	Diamond-Blackfan anemia
0.507	0.00059	0.00522	3	Cornelia de Lange syndrome
0.503	0.00065	0.0055	3	Elliptocytosis
0.498	0.0007	0.00571	3	Hyperglycinuria
0.498	0.0007	0.00571	3	Iminoglycinuria
0.265	0.00077	0.00599	6	Homocysteine
0.05	0.00089	0.00656	65	Deafness
0.374	0.00104	0.00721	4	Thalassemia
0.048	0.00114	0.0076	69	Mental retardation
0.114	0.0013	0.00827	16	Leigh syndrome
0.451	0.00163	0.00961	3	Dysfibrinogenemia
0.174	0.00171	0.00991	9	Arrhythmogenic right ventricular dysplasia
0.134	0.00187	0.01047	12	Epidermolysis bullosa
0.145	0.00292	0.01494	10	Usher syndrome
0.16	0.00313	0.01574	9	Melanoma
0.143	0.0032	0.016	10	Systemic lupus erythematosus
0.117	0.00511	0.02255	12	Ciliary dyskinesia
0.205	0.00531	0.02315	6	Pseudohypoaldosteronism
0.243	0.00561	0.02402	5	Aicardi-Goutieres syndrome
0.159	0.00565	0.02413	8	Muscular dystrophy-dystroglycanopathy
0.297	0.00576	0.02444	4	Paragangliomas
0.288	0.00711	0.02899	4	Asphyxiating thoracic dystrophy
0.124	0.0084	0.03302	10	Renal cell carcinoma
0.12	0.01023	0.03827	10	Malaria
0.218	0.01093	0.04014	5	Thyroid dyshormonogenesis
0.265	0.01114	0.04069	4	Pituitary hormone deficiency
0.345	0.01195	0.04276	3	Maple syrup urine disease
0.075	0.01358	0.04666	18	Blood group
0.247	0.01584	0.05159	4	Pachyonychia congenita
0.097	0.01643	0.0528	12	Night blindness
0.245	0.01651	0.05296	4	Spondyloepiphyseal dysplasia
0.322	0.01714	0.0542	3	Split-hand/foot malformation
0.315	0.01909	0.05785	3	Hypertriglyceridemia
0.141	0.0207	0.06063	7	Nephrotic syndrome
0.141	0.02077	0.06075	7	Amyloidosis
0.308	0.02102	0.06116	3	Omenn syndrome
0.086	0.02229	0.06321	13	Combined oxidative phosphorylation deficiency
0.091	0.02292	0.06418	12	SCID
0.224	0.02503	0.06746	4	Tyrosinemia
0.133	0.02746	0.07093	7	Dyskeratosis congenita
0.284	0.02996	0.07422	3	Hyperprolinemia
0.214	0.03021	0.07453	4	Methemoglobinemia
0.085	0.03036	0.07472	12	Alzheimer disease
0.085	0.0306	0.07502	12	Microcephaly
0.282	0.03087	0.07535	3	Retinal cone dystrophy
0.21	0.0328	0.07764	4	Achromatopsia
0.142	0.03399	0.07899	6	Agammaglobulinemia
0.112	0.03465	0.07971	8	Brachydactyly
0.094	0.0348	0.07988	10	Skin/hair/eye pigmentation
0.267	0.03827	0.08423	3	Graves disease
0.2	0.03976	0.08599	4	Spondylocostal dysostosis
0.12	0.04034	0.08666	7	Epiphyseal dysplasia
0.257	0.04334	0.08998	3	Heinz body anemia
0.05	0.04398	0.09066	24	Myopathy
0.255	0.04501	0.09173	3	Sick sinus syndrome
0.105	0.04526	0.09199	8	Coagulation cascade deficiency
0.192	0.04666	0.0934	4	Pancreatitis
0.06	0.04835	0.09505	17	Glycogen storage disease
0.154	0.0484	0.0951	5	Holoprosencephaly
0.043	0.04938	0.09603	32	Colorectal cancer
0.182	0.05525	0.10228	4	Tuberculosis
0.181	0.05622	0.10326	4	Osteoporosis
0.049	0.05626	0.1033	23	Obesity
0.239	0.05649	0.10353	3	Chronic granulomatous disease
0.179	0.05893	0.10591	4	Cirrhosis
0.174	0.06313	0.1098	4	Tumoral calcinosis
0.172	0.06543	0.11182	4	Hepatitis
0.172	0.06562	0.11199	4	Weill-Marchesani syndrome
0.227	0.06586	0.11219	3	Inclusion body myopathy
0.166	0.072	0.11724	4	Pregnancy loss
0.165	0.07272	0.1178	4	Alcohol dependence
0.216	0.07513	0.11964	3	Hyperbilirubinemia
0.162	0.07786	0.12165	4	Renal tubular acidosis
0.066	0.07798	0.12174	12	Macular degeneration
0.097	0.08025	0.12335	7	High density lipoprotein cholesterol level
0.208	0.08399	0.1259	3	Griscelli syndrome
0.206	0.08493	0.12652	3	Adenoma
0.206	0.08493	0.12652	3	Glycine encephalopathy
0.127	0.08647	0.12753	5	Neurodegeneration
0.048	0.08649	0.12754	19	Spinocerebellar ataxia
0.094	0.08721	0.128	7	Amelogenesis imperfecta
0.154	0.08851	0.12882	4	Heterotaxy
0.093	0.08931	0.12932	7	Leukoencephalopathy
0.201	0.0906	0.13012	3	Bethlem myopathy
0.201	0.0906	0.13012	3	Ullrich congenital muscular dystrophy
0.123	0.09211	0.13103	5	Bare lymphocyte syndrome
0.122	0.09372	0.13198	5	Cowden syndrome
0.198	0.09515	0.13282	3	Polycystic kidney
0.102	0.09627	0.13346	6	Ataxia
0.055	0.1009	0.13618	14	Joubert syndrome
0.145	0.10129	0.1364	4	Exudative vitreoretinopathy
0.192	0.102	0.1368	3	Short QT syndrome
0.144	0.10402	0.13793	4	Trichothiodystrophy
0.143	0.10527	0.13862	4	Glutaric acidemia
0.142	0.10682	0.13945	4	Hyperphenylalaninemia
0.03	0.10932	0.14077	50	Retinitis pigmentosa
0.14	0.11049	0.14138	4	Myelodysplasia
0.181	0.11371	0.14301	3	Maturity-onset diabetes of the young
0.075	0.11451	0.1434	8	Spermatogenic failure
0.048	0.11484	0.14357	16	Leber congenital amaurosis
0.177	0.11877	0.14612	3	Acne inversa
0.175	0.12134	0.14775	3	Molybdenum cofactor deficiency
0.059	0.12234	0.14837	11	Hypotrichosis
0.172	0.1254	0.15025	3	Achondrogenesis
0.09	0.12636	0.15083	6	Hermansky-Pudlak syndrome
0.127	0.13316	0.15482	4	Surfactant metabolism dysfunction
0.166	0.13372	0.15514	3	Thiamine metabolism dysfunction syndrome
0.104	0.13375	0.15516	5	Atopy
0.164	0.13812	0.1576	3	Pulmonary hypertension
0.124	0.13827	0.15769	4	Pseudoxanthoma elasticum
0.048	0.13988	0.15857	14	Bardet-Biedl syndrome
0.1	0.14282	0.16015	5	Seckel syndrome
0.122	0.14311	0.1603	4	Pyruvate dehydrogenase
0.042	0.14747	0.16269	17	Microphthalmia
0.074	0.14766	0.16279	7	Osteopetrosis
0.066	0.1514	0.16504	8	Ehlers-Danlos syndrome
0.06	0.15595	0.16771	9	Mucopolysaccharidosis
0.094	0.16044	0.17027	5	Neutropenia
0.114	0.1607	0.17042	4	Cholestasis
0.063	0.16578	0.17323	8	Noonan syndrome
0.111	0.16741	0.17412	4	Seizures
0.11	0.17062	0.17584	4	Diarrhea
0.061	0.17098	0.17603	8	Methylmalonic aciduria
0.142	0.17299	0.17709	3	Metaphyseal dysplasia
0.14	0.17617	0.17874	3	Multiple endocrine neoplasia
0.141	0.17617	0.17874	3	Optic atrophy
0.06	0.17982	0.18061	8	HIV
0.042	0.18222	0.18182	14	Hypogonadotropic
0.135	0.18545	0.18343	3	Lymphedema
0.134	0.1866	0.18399	3	Short rib-polydactyly syndrome
0.133	0.19013	0.18574	3	Blood pressure regulation QTL]
0.127	0.20014	0.19052	3	Syndactyly
0.048	0.2027	0.1917	10	Meckel syndrome
0.055	0.2053	0.19289	8	Brugada syndrome
0.124	0.20579	0.19311	3	Osteoarthritis susceptibility
0.076	0.215	0.19718	5	Meningioma
0.116	0.22083	0.19967	3	Woolly hair
0.072	0.229	0.20303	5	Chondrodysplasia
0.071	0.23386	0.20497	5	Hyperinsulinemic hypoglycemia
0.11	0.23467	0.20529	3	COACH syndrome
0.085	0.2356	0.20566	4	Lymphoproliferative syndrome
0.11	0.23623	0.2059	3	Uric acid concentration
0.054	0.23624	0.20591	7	Keratosis
0.108	0.23819	0.20666	3	Coronary artery spasm
0.053	0.23965	0.20723	7	Lymphoma
0.107	0.24172	0.20802	3	Roussy-Levy syndrome
0.047	0.24571	0.20952	8	Erythrocytosis
0.081	0.24711	0.21004	4	Hemangioma
0.066	0.24934	0.21087	5	Stickler syndrome
0.08	0.25132	0.21159	4	Albinism
0.03	0.2524	0.21198	19	Neuropathy
0.056	0.25317	0.21226	6	Tooth agenesis
0.043	0.25406	0.21258	9	Autism susceptibility
0.049	0.26036	0.21482	7	Corneal dystrophy
0.098	0.26314	0.21578	3	Megakaryoblastic leukemia
0.053	0.26319	0.2158	6	Hemophagocytic lymphohistiocytosis
0.044	0.26393	0.21605	8	Hepatocellular neoplasia
0.062	0.26754	0.21729	5	Senior-Loken syndrome
0.06	0.27326	0.2192	5	Meier-Gorlin syndrome
0.038	0.27715	0.22048	10	Osteogenesis imperfecta
0.09	0.2802	0.22146	3	Leiomyomatosis
0.041	0.28555	0.22316	8	Hypercholesterolemia
0.068	0.2868	0.22355	4	Episodic ataxia
0.022	0.28876	0.22416	57	Leukemia
0.086	0.28911	0.22427	3	Mismatch repair cancer syndrome
0.085	0.29255	0.22532	3	Frontonasal dysplasia
0.065	0.29649	0.22652	4	Emery-Dreifuss muscular dystrophy
0.028	0.29715	0.22671	18	Muscular dystrophy
0.054	0.29877	0.2272	5	Neural tube defects
0.035	0.29977	0.22749	10	Nephronophthisis
0.042	0.30058	0.22773	7	Xeroderma pigmentosum
0.023	0.30092	0.22783	38	Cardiomyopathy
0.081	0.30264	0.22834	3	Short stature
0.079	0.30746	0.22973	3	Hyperuricemia
0.038	0.30852	0.23004	8	Inflammatory bowel disease
0.078	0.30909	0.2302	3	Insulin resistance
0.04	0.31585	0.23246	7	Waardenburg syndrome
0.039	0.32045	0.23397	7	Pontocerebellar hypoplasia
0.032	0.32188	0.23443	10	Gastric cancer
0.034	0.32577	0.23569	9	Esophageal cancer
0.028	0.32583	0.2357	14	Asthma
0.071	0.32718	0.23613	3	Interleukin
0.046	0.33548	0.23959	5	Hirschsprung disease
0.068	0.33562	0.23964	3	Coronary heart disease
0.064	0.34625	0.24396	3	AIDS
0.037	0.35175	0.24615	6	Mycobacterium tuberculosis
0.059	0.35847	0.24878	3	Leprosy
0.029	0.36002	0.24938	9	Long QT syndrome
0.029	0.36416	0.25097	9	Thyroid carcinoma
0.029	0.3651	0.25133	9	Mitochondrial DNA depletion syndrome
0.036	0.37851	0.25638	5	Dejerine-Sottas disease
0.022	0.38168	0.25755	17	Amyotrophic lateral sclerosis
0.029	0.38516	0.25882	7	Arthrogryposis
0.023	0.39662	0.26294	13	Dystonia
0.045	0.39839	0.26357	3	Pitt-Hopkins
0.024	0.39876	0.2637	10	Ceroid lipofuscinosis
0.031	0.4024	0.26498	5	Glucocorticoid deficiency
0.025	0.4025	0.26501	9	Ovarian cancer
0.041	0.4095	0.26744	3	Hyperimmuno
0.029	0.41596	0.26965	5	Progressive external ophthalmoplegia
0.032	0.41913	0.27072	4	Cardiofaciocutaneous syndrome
0.027	0.42262	0.27189	5	Ventricular tachycardia
0.026	0.42816	0.27372	5	Encephalopathy
0.02	0.43051	0.2745	12	Peroxisome biogenesis disorder
0.033	0.43228	0.27508	3	Craniofacial
0.032	0.43317	0.27537	3	Cleft palate
0.024	0.43736	0.27673	5	Microvascular complications of diabetes
0.02	0.43819	0.27699	12	Epileptic encephalopathy
0.02	0.44332	0.27864	9	Hemolytic anemia
0.027	0.44956	0.28061	3	Aortic aneurysm
0.019	0.45745	0.28307	9	Coronary artery disease
0.023	0.46036	0.28397	3	Ovarioleukodystrophy
0.017	0.47089	0.28716	9	Premature ovarian failure
0.017	0.47539	0.28851	5	Atrial septal defect
0.016	0.47845	0.28941	9	Anemia
0.016	0.47959	0.28975	4	Candidiasis
0.016	0.48016	0.28992	4	Retinitis punctata albescens
0.015	0.48175	0.29038	6	Orofacial cleft
0.015	0.48388	0.29101	5	Hypomagnesemia
0.015	0.48565	0.29152	7	Leukodystrophy
0.014	0.48989	0.29275	4	Macular dystrophy
0.012	0.49456	0.29409	3	Craniosynostosis
0.011	0.49552	0.29436	3	Hypermethioninemia
0.01	0.50091	0.29589	3	Diabetes insipidus
0.016	0.50187	0.29616	29	Epilepsy
0.008	0.50482	0.29698	3	Hyperekplexia
0.008	0.51553	0.30069	4	Stroke
0.01	0.51946	0.30203	6	Hypothyroidism
0.009	0.52046	0.30237	5	Lissencephaly
0.002	0.53715	0.30815	4	Cerebellar ataxia
0.001	0.54397	0.31046	4	Neuronopathy
-0.004	0.54398	0.31047	3	T-cell immunodeficiency
0.01	0.54917	0.31221	11	Myasthenia
0.007	0.55096	0.31281	8	Glaucoma
0.014	0.55333	0.3136	30	Congenital disorder of glycosylation
0.007	0.55875	0.3154	8	Thrombocytopenia
0.005	0.56273	0.31671	7	Cutis laxa
0.003	0.56445	0.31737	6	Lipodystrophy
0.01	0.56863	0.31898	14	Schizophrenia
0	0.58258	0.32426	6	Hypophosphatemic rickets
-0.01	0.59108	0.32744	4	Basal cell carcinoma
-0.006	0.59561	0.32913	5	Nemaline myopathy
-0.007	0.60344	0.33202	5	Porphyria
-0.004	0.60943	0.33421	6	Coenzyme Q
-0.026	0.61109	0.33482	3	Dyslexia
-0.015	0.61235	0.33528	4	Herpes simplex encephalitis
-0.027	0.61405	0.3359	3	LEOPARD syndrome
-0.035	0.63522	0.3435	3	Hereditary motor and sensory neuropathy
-0.021	0.63557	0.34362	4	Loeys-Dietz syndrome
-0.042	0.65479	0.35037	3	Osteosarcoma
-0.042	0.65564	0.35067	3	Tetralogy of Fallot
0.01	0.6593	0.35194	30	Charcot-Marie-Tooth disease
-0.047	0.67061	0.35583	3	DNA enzyme
-0.004	0.67328	0.35674	9	Rheumatoid arthritis
-0.049	0.67456	0.35717	3	Cerebral cavernous malformations
-0.049	0.67557	0.35752	3	Neuroblastoma
-0.005	0.68309	0.36006	9	Myocardial infarction
-0.037	0.69559	0.36425	4	Left ventricular noncompaction
-0.018	0.69616	0.36444	6	Bleeding disorder
-0.057	0.69696	0.36471	3	Peters anomaly
-0.019	0.70178	0.36631	6	Pheochromocytoma
-0.015	0.70622	0.36777	7	Atrial fibrillation
-0.044	0.72355	0.37343	4	Lumbar disc
-0.049	0.74223	0.37941	4	Scapuloperoneal
0.001	0.74294	0.37963	17	Prostate cancer
-0.016	0.74495	0.38027	8	Spinal muscular atrophy
-0.075	0.74728	0.38101	3	Goiter
-0.038	0.75666	0.38395	5	Migraine
0.004	0.75761	0.38425	24	Breast cancer
-0.08	0.75806	0.38439	3	Stargardt disease
-0.04	0.7653	0.38664	5	Dementia
-0.008	0.77002	0.3881	12	Ectodermal dysplasia
-0.084	0.77063	0.38829	3	Mitochondrial disorder
-0.043	0.77608	0.38996	5	46XY sex reversal
-0.094	0.79225	0.39488	3	Treacher Collins syndrome
-0.047	0.79501	0.39571	5	Febrile seizures
-0.019	0.7994	0.39703	9	Pancreatic cancer
-0.097	0.80062	0.3974	3	Myelofibrosis
-0.007	0.80134	0.39761	14	Cone-rod dystrophy
-0.049	0.80269	0.39801	5	Endometrial cancer
-0.05	0.80636	0.39911	5	Glomerulosclerosis
-0.07	0.81159	0.40066	4	Gastrointestinal stromal tumor
-0.105	0.81742	0.40238	3	Spondyloepimetaphyseal dysplasia
-0.108	0.8248	0.40454	3	Nicotine
-0.118	0.84548	0.41052	3	Bladder cancer
-0.131	0.87056	0.41761	3	Atrioventricular septal defect
0.001	0.87308	0.41832	32	Spastic paraplegia
-0.07	0.87537	0.41895	5	Thrombocythemia
0.004	0.88635	0.42199	42	Diabetes mellitus
-0.147	0.8987	0.42537	3	Smith-McCort dysplasia
-0.06	0.89965	0.42563	6	Central hypoventilation syndrome
-0.018	0.92018	0.43115	15	Parkinson disease
-0.12	0.92942	0.43361	4	Bile acid synthesis defect
-0.17	0.92957	0.43365	3	Polymicrogyria
-0.043	0.93256	0.43443	9	Hypertension
-0.02	0.95472	0.44021	17	Lung cancer
-0.171	0.98157	0.44706	4	Hemochromatosis
-0.42	0.99994	0.45165	3	Macrocephaly
