# Supplementary material for: Evolutionary Signatures amongst Disease Genes Permit Novel Methods for Gene Prioritization and Construction of Informative Gene-Based Networks
Source: PLoS Genet. 2015 Feb 13;11(2):e1004967. doi: 10.1371/journal.pgen.1004967 (PMC4334549; doi:10.1371/journal.pgen.1004967)
Supplement: S2 Table — This table provides the Mendelian Inheritance in Man (MIM) numbers for each phenotype and gene associated with a particular Disease Gene Grouping (DGG). (XLSX) [file pgen.1004967.s003.xlsx]

## Sheet: Sheet1
Disease Gene Grouping	Online Mendelian Inheritance in Man (OMIM) Numbers
3-methylglutaconic aciduria	Phenotype MIM Numbers	250950	258501	610198	614739
	Genes	AUH	DNAJC19	OPA3	SERAC1
	Gene MIM Numbers	600529	608977	606580	614725
46XY sex reversal	Phenotype MIM Numbers	233420	300018	400044	612965	613080	613762	614279
	Genes	CBX2	DHH	MAP3K1	NR5A1	SF1
	Gene MIM Numbers	602770	605423	600982	184757	184757
AIDS	Phenotype MIM Numbers	609423
	Genes	CXCL12	CXCR1	IFNG
	Gene MIM Numbers	600835	146929	147570
Achondrogenesis	Phenotype MIM Numbers	200600	200610	600972
	Genes	COL2A1	SLC26A2	TRIP11
	Gene MIM Numbers	120140	606718	604505
Achromatopsia	Phenotype MIM Numbers	216900	262300	610024	613856
	Genes	CNGA3	CNGB3	GNAT2	PDE6H
	Gene MIM Numbers	600053	605080	139340	601190
Acne inversa	Phenotype MIM Numbers	142690	613736	613737
	Genes	NCSTN	PSEN1	PSENEN
	Gene MIM Numbers	605254	104311	607632
Adenoma	Phenotype MIM Numbers	181030	608456
	Genes	APC	MUTYH	PLAG1
	Gene MIM Numbers	611731	604933	603026
Agammaglobulinemia	Phenotype MIM Numbers	300755	307200	601495	612692	613500	613501	613502	613506	615214
	Genes	BLNK	BTK	CD79A	CD79B	LRRC8A	PIK3R1
	Gene MIM Numbers	604515	300300	112205	147245	608360	171833
Aicardi-Goutieres syndrome	Phenotype MIM Numbers	225750	610181	610329	610333	612952	615010
	Genes	ADAR	RNASEH2A	RNASEH2B	RNASEH2C	SAMHD1
	Gene MIM Numbers	146920	606034	610326	610330	606754
Albinism	Phenotype MIM Numbers	203100	203200	203290	606952	615179
	Genes	C10orf11	OCA2	TYR	TYRP1
	Gene MIM Numbers	614537	611409	606933	115501
Alcohol dependence	Phenotype MIM Numbers	103780
	Genes	ADH1B	GABRA2	RCBTB1	TAS2R16
	Gene MIM Numbers	103720	137140	607867	604867
Alzheimer disease	Phenotype MIM Numbers	104300	104310	606889	607822
	Genes	A2M	ACE	APBB2	APOE	APP	BLMH	HFE	MPO	NOS3	PLAU	PSEN1	PSEN2	SORL1
	Gene MIM Numbers	103950	106180	602710	107741	104760	602403	613609	606989	163729	191840	104311	600759	602005
Amelogenesis imperfecta	Phenotype MIM Numbers	104500	104510	130900	204650	204700	301200	612529	613211	614253	614832
	Genes	AMELX	DLX3	ENAM	FAM20A	FAM83H	KLK4	MMP20	WDR72
	Gene MIM Numbers	300391	600525	606585	611062	611927	603767	604629	613214
Amyloidosis	Phenotype MIM Numbers	105120	105200	105210	105250	613955
	Genes	APOA1	FGA	GSN	IL31RA	LYZ	OSMR	TTR
	Gene MIM Numbers	107680	134820	137350	609510	153450	601743	176300
Amyotrophic lateral sclerosis	Phenotype MIM Numbers	105400	105550	183090	205100	300857	602433	608030	608627	611895	612069	612577	613435	613954	614373	614696	614808
	Genes	ALS2	ANG	ATXN2	CHMP2B	DCTN1	FIG4	FUS	NEFH	OPTN	PRPH	SETX	SIGMAR1	SOD1	TARDBP	UBQLN2	VAPB	VCP
	Gene MIM Numbers	606352	105850	601517	609512	601143	609390	137070	162230	602432	170710	608465	601978	147450	605078	300264	605704	601023
Anemia	Phenotype MIM Numbers	205950	206100	224100	224120	266120	268150	300751	300835	301310	613673
	Genes	ALAS2	CDAN1	GATA1	GLRX5	KLF1	RHAG	SEC23B	SLC25A38	SPTB
	Gene MIM Numbers	301300	607465	305371	609588	600599	180297	610512	610819	182870
Aortic aneurysm	Phenotype MIM Numbers	132900	611788	613780
	Genes	FBN1	MYH11	MYLK
	Gene MIM Numbers	134797	160745	600922
Arrhythmogenic right ventricular dysplasia	Phenotype MIM Numbers	107970	600996	604400	607450	609040	610193	610476	611528
	Genes	DSC2	DSC3	DSG2	DSP	JUP	PKP2	RYR2	TGFB3	TMEM43
	Gene MIM Numbers	125645	600271	125671	125647	173325	602861	180902	190230	612048
Arthrogryposis	Phenotype MIM Numbers	193700	208085	601680	611890	613404	614335	615065
	Genes	ECEL1	GLE1	MYBPC1	MYH3	TPM2	VIPAS39	VPS33B
	Gene MIM Numbers	605896	603371	160794	160720	190990	613401	608552
Asphyxiating thoracic dystrophy	Phenotype MIM Numbers	611263	613091	613819	614376
	Genes	DYNC2H1	IFT80	TTC21B	WDR19
	Gene MIM Numbers	603297	611177	612014	608151
Asthma	Phenotype MIM Numbers	208550	600807	607277	608584	611960
	Genes	ADRB2	CCL11	CHI3L1	HNMT	IL12B	IL13	NPSR1	PHF11	PLA2G7	PTGDR	PTGER2	SCGB1A1	SCGB3A2	TBX21
	Gene MIM Numbers	109690	601156	601525	605238	161561	147683	608595	607796	601690	604687	176804	192020	606531	604895
Ataxia	Phenotype MIM Numbers	208920	601238	608984	609033	613672	614487
	Genes	AFG3L2	APTX	ATCAY	FLVCR1	MTPAP	RNF170
	Gene MIM Numbers	604581	606350	608179	609144	613669	614649
Atopy	Phenotype MIM Numbers	147050
	Genes	HAVCR1	MS4A2	PLA2G7	SELP	SPINK5
	Gene MIM Numbers	606518	147138	601690	173610	605010
Atrial fibrillation	Phenotype MIM Numbers	607554	611493	612201	612240	613980	614022	614049	614050
	Genes	ABCC9	GJA5	KCNE2	KCNJ2	KCNQ1	NPPA	SCN5A
	Gene MIM Numbers	601439	121013	603796	600681	607542	108780	600163
Atrial septal defect	Phenotype MIM Numbers	108900	607941	611363	612794	613087	614089	614433	614475
	Genes	GATA4	MYH6	NKX2-5	TBX20	TLL1
	Gene MIM Numbers	600576	160710	600584	606061	606742
Atrioventricular septal defect	Phenotype MIM Numbers	600309	606217	614430	614474
	Genes	CRELD1	GATA4	GJA1
	Gene MIM Numbers	607170	600576	121014
Autism susceptibility	Phenotype MIM Numbers	300425	300495	300496	300847	611015	611016	612100	613410	613436	615032	615091
	Genes	CHD8	CNTNAP2	EIF4E	EN2	MECP2	MET	NLGN3	SHANK2	SLC9A9
	Gene MIM Numbers	610528	604569	133440	131310	300005	164860	300336	603290	608396
Autoimmune lymphoproliferative syndrome	Phenotype MIM Numbers	601859	603909	614470
	Genes	CASP10	FAS	NRAS
	Gene MIM Numbers	601762	134637	164790
Bardet-Biedl syndrome	Phenotype MIM Numbers	209900
	Genes	ARL6	BBS1	BBS10	BBS12	BBS2	BBS4	BBS7	BBS9	CCDC28B	CEP290	MKS1	TMEM67	TRIM32	TTC8
	Gene MIM Numbers	608845	209901	610148	610683	606151	600374	607590	607968	610162	610142	609883	609884	602290	608132
Bare lymphocyte syndrome	Phenotype MIM Numbers	209920	604571
	Genes	RFX5	RFXAP	TAP1	TAP2	TAPBP
	Gene MIM Numbers	601863	601861	170260	170261	601962
Bartter syndrome	Phenotype MIM Numbers	241200	601678	602522	607364	613090
	Genes	BSND	KCNJ1	SLC12A1
	Gene MIM Numbers	606412	600359	600839
Basal cell carcinoma	Phenotype MIM Numbers	605462	614740
	Genes	PTCH1	PTCH2	RASA1	SMO
	Gene MIM Numbers	601309	603673	139150	601500
Bethlem myopathy	Phenotype MIM Numbers	158810
	Genes	COL6A1	COL6A2	COL6A3
	Gene MIM Numbers	120220	120240	120250
Bile acid synthesis defect	Phenotype MIM Numbers	214950	235555	607765	613812
	Genes	AKR1D1	AMACR	CYP7B1	HSD3B7
	Gene MIM Numbers	604741	604489	603711	607764
Bladder cancer	Phenotype MIM Numbers	109800
	Genes	FGFR3	HRAS	KRAS	RB1
	Gene MIM Numbers	134934	190020	190070	614041
Bleeding disorder	Phenotype MIM Numbers	187800	609821	614009	614201	615193
	Genes	ACTN1	ITGA2B	ITGB3	P2RX1	P2RY12	TBXA2R
	Gene MIM Numbers	102575	607759	173470	600845	600515	188070
Blood group	Phenotype MIM Numbers	110450	110500	110700	110800	110900	111000	111200	111250	111380	111400	111600	111620	111690	111750	112010	112050	112100	179620	247420	601550	601551	607457	607486	609027	613793	614374	614745	615021
	Genes	A4GALT	ABCB6	ABO	ACHE	AQP3	ART4	CD151	CD44	CD55	DARC	DOK1	ERMAP	GCNT2	GYPA	ICAM4	KEL	RHCE	SEMA7A	SLC14A1	SLC4A1
	Gene MIM Numbers	607922	605452	110300	100740	600170	110600	602243	107269	125240	613665	110600	609017	600429	111300	614088	613883	111700	607961	613868	109270
Blood pressure regulation QTL]	Phenotype MIM Numbers	145500
	Genes	ATP1B1	RGS5	SELE
	Gene MIM Numbers	182330	603276	131210
Brachydactyly	Phenotype MIM Numbers	112500	112600	113000	113100	113200	113300	600430	610713	611377	613382	615072
	Genes	BMP2	BMPR1B	GDF5	HDAC4	HOXD13	IHH	NOG	PTHLH	ROR2
	Gene MIM Numbers	112261	603248	601146	605314	142989	600726	602991	168470	602337
Breast cancer	Phenotype MIM Numbers	114480	604370	612555	613399	614291
	Genes	AKT1	ATM	BACH1	BARD1	BRCA1	BRCA2	BRIP1	CASP8	CDH1	CDS1	CHEK2	ESR1	HMMR	KRAS	NQO1	PALB2	PHB	PIK3CA	PPM1D	RAD51C	RAD51D	RAD54L	RB1CC1	TSG101	XRCC3
	Gene MIM Numbers	164730	607585	605882	601593	113705	600185	605882	601763	192090	604373	604373	133430	600936	190070	125860	610355	176705	171834	605100	602774	602954	603615	606837	601387	600675
Bronchiectasis	Phenotype MIM Numbers	211400	613021	613071
	Genes	SCNN1A	SCNN1B	SCNN1G
	Gene MIM Numbers	600228	600760	600761
Brugada syndrome	Phenotype MIM Numbers	601144	611777	611875	611876	612838	613119	613120	613123
	Genes	CACNA1C	CACNB2	GPD1L	HCN4	KCNE3	SCN1B	SCN3B	SCN5A
	Gene MIM Numbers	114205	600003	611778	605206	604433	600235	608214	600163
COACH syndrome	Phenotype MIM Numbers	216360
	Genes	CC2D2A	RPGRIP1L	TMEM67
	Gene MIM Numbers	612013	610937	609884
Candidiasis	Phenotype MIM Numbers	212050	613108	613953	613956	614162
	Genes	CARD9	CLEC7A	IL17F	STAT1
	Gene MIM Numbers	607212	606264	606496	600555
Cardiofaciocutaneous syndrome	Phenotype MIM Numbers	115150
	Genes	BRAF	KRAS	MAP2K1	MAP2K2
	Gene MIM Numbers	164757	190070	176872	601263
Cardiomyopathy	Phenotype MIM Numbers	115195	115196	115197	115200	115210	192600	302045	600858	601154	601493	601494	604145	604765	605362	605676	606685	607482	607487	608569	608751	608758	609909	611407	611615	611878	611879	611880	612098	612124	612158	612422	612877	613122	613172	613243	613251	613252	613255	613286	613424	613426	613642	613690	613694	613697	613740	613765	613838
	Genes	ABCC9	ACTN2	BAG3	CAV3	CRYAB	DES	DMD	DSG2	DSP	EYA4	FKTN	JPH2	LAMA3	LDB3	LMNA	MYBPC3	MYH6	MYH7	MYL2	MYL3	MYLK2	MYOZ2	MYPN	NEXN	PLN	PRKAG2	PSEN1	PSEN2	RBM20	SCN5A	SDHA	SGCD	SLC25A4	TCAP	TMPO	TNNC1	TNNI3	TPM1	VCL
	Gene MIM Numbers	601439	102573	603883	601253	123590	125660	300377	125671	125647	603550	607440	605267	600805	605906	150330	600958	160710	160760	160781	160790	606566	605602	608517	613121	172405	602743	104311	600759	613171	600163	600857	601411	103220	604488	188380	191040	191044	191010	193065
Cataract	Phenotype MIM Numbers	106210	115700	116200	116600	116800	302200	600881	601547	601885	604219	604307	605387	609741	610019	610202	610425	610623	611391	611544	611597	612018	613763	613887	614691	615188
	Genes	AGK	BFSP1	BFSP2	CHMP4B	CRYAA	CRYAB	CRYBA1	CRYBA4	CRYBB1	CRYBB2	CRYGB	CRYGC	CRYGD	CRYGS	EPHA2	GJA3	GJA8	HSF4	LIM2	MIP	NHS	PAX6	PITX3	SLC16A12	TDRD7	VIM
	Gene MIM Numbers	610345	603307	603212	610897	123580	123590	123610	123631	600929	123620	123670	123680	123690	123730	176946	121015	600897	602438	154045	154050	300457	607108	602669	611910	611258	193060
Celiac disease	Phenotype MIM Numbers	212750	609753	609755
	Genes	CTLA4	HLA-DQA1	MYO9B
	Gene MIM Numbers	123890	146880	602129
Central hypoventilation syndrome	Phenotype MIM Numbers	209880
	Genes	ASCL1	BDNF	EDN3	GDNF	PHOX2B	RET
	Gene MIM Numbers	100790	113505	131242	600837	603851	164761
Cerebellar ataxia	Phenotype MIM Numbers	604290	610185	613227	614756
	Genes	CA8	CAMTA1	CP	WDR81
	Gene MIM Numbers	114815	611501	117700	614218
Cerebral cavernous malformations	Phenotype MIM Numbers	116860	603284	603285
	Genes	CCM2	KRIT1	PDCD10
	Gene MIM Numbers	607929	604214	609118
Ceroid lipofuscinosis	Phenotype MIM Numbers	162350	204200	204300	204500	256730	256731	600143	601780	610003	610127	610951	614706
	Genes	CLN3	CLN5	CLN6	CLN8	CTSD	DNAJC5	GRN	MFSD8	PPT1	TPP1
	Gene MIM Numbers	607042	608102	606725	607837	116840	611203	138945	611124	600722	607998
Charcot-Marie-Tooth disease	Phenotype MIM Numbers	118200	118210	118220	118300	192950	214400	302800	311070	600882	601098	601382	601455	601472	601596	604563	605588	605589	606482	606595	607677	607678	607684	607706	607734	607736	607791	607831	608323	608340	608673	609260	609311	611228	613287	613641	614228	614436	614455	614895	615025	615185
	Genes	AARS	CHM	DNM2	DYNC1H1	EGR2	FGD4	FIG4	GARS	GDAP1	GJB1	GNB4	HOXD10	HSPB1	HSPB8	INF2	KARS	KIF1B	LITAF	LMNA	LRSAM1	MED25	MFN2	MPZ	MTMR2	NDRG1	PMP22	PRX	SBF2	SH3TC2	SMAD1	YARS
	Gene MIM Numbers	601065	159440	602378	600112	129010	611104	609390	600287	606598	304040	610863	142984	602195	608014	610982	601421	605995	603795	150330	610933	610197	608507	159440	603557	605262	601097	605725	607697	608206	600287	603623
Cholestasis	Phenotype MIM Numbers	147480	211600	243300	601847	602347	605479	614972
	Genes	ABCB11	ABCB4	ATP8B1	VIL1
	Gene MIM Numbers	603201	171060	602397	193040
Chondrodysplasia	Phenotype MIM Numbers	200700	215045	222765	302950	302960	614078
	Genes	ARSE	EBP	GDF5	GNPAT	IMPAD1
	Gene MIM Numbers	300180	300205	601146	602744	614010
Chronic granulomatous disease	Phenotype MIM Numbers	233690	233700	233710	306400
	Genes	CYBB	NCF1	NCF2
	Gene MIM Numbers	300481	608512	608515
Ciliary dyskinesia	Phenotype MIM Numbers	244400	606763	608644	608647	610852	611884	612444	612518	612649	612650	613193	613807	613808	614017	614679	614874	614935	615067
	Genes	CCDC114	CCDC39	CCDC40	DAB1	DNAH5	DNAI1	DNAI2	DNAL1	HEATR2	NME8	RSPH4A	RSPH9
	Gene MIM Numbers	615038	613798	613799	614566	603335	604366	605483	610062	614864	607421	612647	612648
Cirrhosis	Phenotype MIM Numbers	215600	604901
	Genes	CIRH1A	KRT18	KRT8	PHKG2
	Gene MIM Numbers	607456	148070	148060	172471
Cleft palate	Phenotype MIM Numbers	119540	225060	303400
	Genes	PVRL1	SATB2	TBX22
	Gene MIM Numbers	600644	608148	300307
Coagulation cascade deficiency	Phenotype MIM Numbers	227300	227400	227500	227600	234000	612416	613225	613235	613625
	Genes	F10	F11	F12	F13A1	F13B	F5	LMAN1	MCFD2
	Gene MIM Numbers	613872	264900	610619	134570	134580	612309	601567	607788
Coenzyme Q	Phenotype MIM Numbers	607426	612016	614650	614651	614652	614654
	Genes	ADCK3	COQ2	COQ6	COQ9	PDSS1	PDSS2
	Gene MIM Numbers	606980	609825	614647	612837	607429	610564
Colorectal cancer	Phenotype MIM Numbers	114500	120435	132600	608615	608812	609310	612229	612591	613244	614331	614337	614350	614385	615083
	Genes	AKT1	APC	AURKA	AXIN2	BAX	BRAF	BUB1	BUB1B	CCND1	DCC	DLC1	EP300	EPCAM	FGFR3	FLCN	GALNT12	MCC	MLH1	MLH3	MSH6	MUTYH	NRAS	PDGFRL	PIK3CA	PLA2G2A	PMS2	PTPN12	PTPRJ	RAD54B	SMAD7	SRC	TGFBR2	TLR2
	Gene MIM Numbers	164730	611731	603072	604025	600040	164757	602452	602860	168461	120470	604050	602700	185535	134934	607273	610290	159350	120436	604395	600678	604933	164790	604584	171834	172411	600259	600079	600925	604289	602932	190090	190182	603028
Combined oxidative phosphorylation deficiency	Phenotype MIM Numbers	300816	609060	610498	610505	610678	611719	613559	614096	614582	614702	614922	614924	614932	614946	614947
	Genes	AARS2	AIFM1	C12orf65	EARS2	FARS2	GFM1	MRPL3	MRPS16	MRPS22	MTFMT	MTO1	TSFM	TUFM
	Gene MIM Numbers	612035	300169	613541	612799	611592	606639	607118	609204	605810	611766	614667	604723	602389
Complement deficiency	Phenotype MIM Numbers	120790	211750	216950	217000	608957	609536	609814	610102	610984	612446	613652	613779	613783	613789	613790	613825	613912	614379	614380
	Genes	C1QA	C1QB	C1QC	C1R	C1S	C3	C5	C7	C8A	C8B	C9	CD8A	CD96	CFD	CFH	CFI	SERPING1
	Gene MIM Numbers	120550	120570	120575	613785	120580	120700	120900	217070	120950	120960	120940	186910	606037	134350	134370	217030	606860
Cone-rod dystrophy	Phenotype MIM Numbers	300476	304020	600977	601777	602093	603649	604116	604393	608194	610283	610381	612657	612775	613660	614500
	Genes	ABCA4	ADAM9	AIPL1	C8orf37	CACNA1F	CDHR1	GUCA1A	GUCY2D	PITPNM3	PROM1	RPGR	RPGRIP1	SEMA4A	UNC119
	Gene MIM Numbers	601691	602713	604392	614477	300110	609502	600364	600179	608921	604365	312610	605446	607292	604011
Congenital disorder of glycosylation	Phenotype MIM Numbers	212065	212066	266265	300884	300896	601110	602579	603147	603585	606056	607091	607143	607906	608093	608104	608540	608776	608779	608799	609180	610768	611182	611209	612015	612379	612937	613489	613612	613661	614507	614576	614727	614921	615042
	Genes	ALG1	ALG12	ALG13	ALG2	ALG3	ALG6	ALG8	ALG9	B4GALT1	COG1	COG4	COG5	COG6	COG7	COG8	DDOST	DPAGT1	DPM1	DPM2	DPM3	MGAT2	MPDU1	MPI	PGM1	PMM2	RFT1	SLC35A1	SLC35A2	SLC35C1	SRD5A3
	Gene MIM Numbers	605907	607144	300776	607905	608750	604566	608103	606941	137060	606973	606976	606821	606977	606978	606979	602202	191350	603503	603564	605951	602616	604041	154550	171900	601785	611908	605634	314375	605881	611715
Corneal dystrophy	Phenotype MIM Numbers	121800	121820	121900	122000	122200	136800	204870	602082	607541	608470	608471	609140	609141	610048	613268	613270
	Genes	COL8A2	DCN	SLC4A11	TACSTD2	TGFBI	UBIAD1	ZEB1
	Gene MIM Numbers	120252	125255	610206	137290	601692	611632	189909
Cornelia de Lange syndrome	Phenotype MIM Numbers	122470	300590	300882	610759	614701
	Genes	HDAC8	NIPBL	RAD21
	Gene MIM Numbers	300269	608667	606462
Coronary artery disease	Phenotype MIM Numbers	607339	608320	610947
	Genes	CCL2	CX3CR1	IRS1	KL	LRP6	MEF2A	PON1	PON2	TERT
	Gene MIM Numbers	158105	601470	147545	604824	603507	600660	168820	602447	187270
Coronary artery spasm	Phenotype MIM Numbers	none
	Genes	ARHGAP9	NOS3	PON1
	Gene MIM Numbers	610576	163729	168820
Coronary heart disease	Phenotype MIM Numbers	608901	610938	614466
	Genes	CD36	KALRN	MMP3
	Gene MIM Numbers	173510	604605	185250
Cowden syndrome	Phenotype MIM Numbers	158350	612359	615106	615107	615108	615109
	Genes	AKT1	KLLN	PIK3CA	PTEN	SDHB
	Gene MIM Numbers	164730	612105	171834	601728	185470
Cranioectodermal dysplasia	Phenotype MIM Numbers	218330	613610	614099	614378
	Genes	IFT122	IFT43	WDR19	WDR35
	Gene MIM Numbers	606045	614068	608151	613602
Craniofacial	Phenotype MIM Numbers	122880	304110	614132	614195
	Genes	EFNB1	FGFR2	PAX3
	Gene MIM Numbers	300035	176943	606597
Craniosynostosis	Phenotype MIM Numbers	123100	604757	614188	614416
	Genes	FGFR2	MSX2	TWIST1
	Gene MIM Numbers	176943	123101	601622
Cutis laxa	Phenotype MIM Numbers	123700	219100	219150	219200	612940	613177	614434	614437	614438
	Genes	ALDH18A1	ATP6V0A2	EFEMP2	ELN	FBLN5	LTBP4	PYCR1
	Gene MIM Numbers	138250	611716	604633	130160	604580	604710	179035
DNA enzyme	Phenotype MIM Numbers	none
	Genes	LIG1	TOP1	TOP2A
	Gene MIM Numbers	126391	126420	126430
Deafness	Phenotype MIM Numbers	124900	220290	300066	304400	304500	580000	600060	600101	600316	600652	600791	600965	600971	600974	600994	601071	601072	601316	601317	601369	601386	601543	601544	601868	601869	602092	602459	603622	603629	603720	604717	605192	605583	605594	606346	606705	607039	607084	607101	607453	607821	607841	608265	608565	608641	609006	609439	609533
	Genes	ACTG1	ATP2B2	CABP2	CCDC50	CDH23	CEACAM16	COCH	COL11A2	CRYM	DFNA5	DFNB31	DFNB59	DIABLO	DIAPH1	ESPN	ESRRB	EYA4	FGF3	GIPC3	GJB2	GJB3	GJB6	GRHL2	GRXCR1	HGF	ILDR1	JAG1	KCNQ4	LHFPL5	LOXHD1	LRTOMT	MARVELD2	MSRB3	MYH14	MYH9	MYO15A	MYO3A	MYO6	MYO7A	OTOA	OTOF	OTOG	OTOGL	PCDH15	POU3F4	POU4F3	PTPRQ	RDX
	Gene MIM Numbers	102560	108733	607314	611051	605516	614591	603196	120290	123740	608798	607928	610219	605219	602121	606351	602167	603550	164950	608792	121011	603324	604418	608576	613283	147620	609739	601920	603537	609427	613072	612414	610572	613719	608568	160775	602666	606808	600970	276903	607038	603681	604487	614925	605514	300039	602460	603317	179410
Dejerine-Sottas disease	Phenotype MIM Numbers	145900
	Genes	CHM	EGR2	MPZ	PMP22	PRX
	Gene MIM Numbers	159440	129010	159440	601097	605725
Dementia	Phenotype MIM Numbers	117300	127750	176500	600274	600795
	Genes	CHMP2B	ITM2B	MAPT	PSEN1	SNCA	SNCB
	Gene MIM Numbers	609512	603904	157140	104311	163890	602569
Diabetes insipidus	Phenotype MIM Numbers	125700	125800	304800
	Genes	AQP2	AVP	AVPR2
	Gene MIM Numbers	107777	192340	300538
Diabetes mellitus	Phenotype MIM Numbers	125851	125852	125853	222100	600320	601283	601388	601410	601942	606176	609069	610199	610374	610549	610582	612227	612520	612522
	Genes	ABCC8	AKT2	CAPN10	CCR5	CDKAL1	CTLA4	ENPP1	FOXP3	GCGR	GCK	GLIS3	GPD2	HGF	HMGA1	HNF1A	HNF1B	HNF4A	IGF2BP2	IL2RA	IL6	INSR	IRS1	IRS2	ITPR3	KCNJ11	LIPC	LIPH	MAPK8IP1	MTNR1B	OAS1	PAX4	PLAGL1	PPARG	PTF1A	PTPN22	RETN	SLC2A2	SLC2A4	SLC30A8	TCF4	TCF7L2	WFS1	ZFP57
	Gene MIM Numbers	600509	164731	605286	601373	611259	123890	173335	300292	138033	138079	610192	138430	147620	600701	142410	189907	600281	608289	147730	147620	147670	147545	600797	147267	600937	151670	151670	604641	600804	164350	167413	603044	601487	607194	600716	605565	138160	138190	611145	602228	602228	606201	612192
Diamond-Blackfan anemia	Phenotype MIM Numbers	105650	612527	612528	612561	612562	612563	613308	613309	614900
	Genes	RPL11	RPL35A	RPL5	RPS19	RPS26	RPS7
	Gene MIM Numbers	604175	180468	603634	603474	603701	603658
Diarrhea	Phenotype MIM Numbers	270420	610370	613217	614616
	Genes	EPCAM	GUCY2C	NEUROG3	SPINT2
	Gene MIM Numbers	185535	601330	604882	605124
Dysfibrinogenemia	Phenotype MIM Numbers	none
	Genes	FGA	FGB	FGG
	Gene MIM Numbers	134820	134830	134850
Dyskeratosis congenita	Phenotype MIM Numbers	127550	224230	305000	613987	613988	613989	613990	615190
	Genes	DKC1	NHP2	NOP10	RTEL1	TERT	TINF2	WRAP53
	Gene MIM Numbers	300126	606470	606471	608833	187270	604319	612661
Dyslexia	Phenotype MIM Numbers	127700	600202
	Genes	DLX2	DYX1C1	KIAA0319
	Gene MIM Numbers	609269	608706	609269
Dystonia	Phenotype MIM Numbers	128100	128230	128235	159900	314250	601042	602629	607371	612067	612716	615034
	Genes	ACTB	ANO3	DRD2	DRD5	GCH1	PRKRA	RAX	SGCE	SLC2A1	SPR	TAF1	THAP1	TOR1A
	Gene MIM Numbers	102630	610110	126450	126453	600225	603424	601881	604149	138140	182125	313650	609520	605204
Ectodermal dysplasia	Phenotype MIM Numbers	129490	129500	189500	224900	225280	300291	300301	305100	602032	604536	612132	613573	614931	614940	614941
	Genes	CDH3	EDA	EDAR	EDARADD	GJB6	HOXC13	IKBKG	KRT85	MSX1	NFKBIA	PKP1	PVRL4
	Gene MIM Numbers	114019	300451	604095	606603	604418	142976	300248	602767	142983	164008	601975	609607
Ehlers-Danlos syndrome	Phenotype MIM Numbers	130000	130010	130020	130050	130060	130070	225320	225400	225410	601776	606408	614557
	Genes	ADAMTS2	B4GALT7	CHST14	COL1A1	COL1A2	COL3A1	COL5A2	PLOD1	TNXB
	Gene MIM Numbers	604539	604327	608429	120150	120160	120180	120190	153454	600985
Elliptocytosis	Phenotype MIM Numbers	130600	611804
	Genes	EPB41	SPTA1	SPTB
	Gene MIM Numbers	130500	182860	182870
Emery-Dreifuss muscular dystrophy	Phenotype MIM Numbers	181350	300696	310300	612998	612999	614302
	Genes	EMD	FHL1	LMNA	SYNE1	SYNE2	TMEM43
	Gene MIM Numbers	300384	300163	150330	608441	608442	612048
Encephalopathy	Phenotype MIM Numbers	300673	604218	608033	614212	614850
	Genes	COX10	CPT2	MECP2	RANBP2	SERPINI1
	Gene MIM Numbers	602125	600650	300005	601181	602445
Endometrial cancer	Phenotype MIM Numbers	608089
	Genes	CDH1	JAZF1	MLH3	MSH6	PTEN
	Gene MIM Numbers	192090	606246	604395	600678	601728
Epidermolysis bullosa	Phenotype MIM Numbers	131750	131760	131800	131850	131900	131950	131960	226600	226650	226700	226730	601001	604129	609352	609638	612138	615028
	Genes	COL17A1	COL7A1	DSP	EXPH5	ITGA6	ITGB4	KRT14	KRT5	LAMA3	LAMB3	LAMC2	PLEC
	Gene MIM Numbers	113811	120120	125647	612878	147556	147557	148066	148040	600805	150310	150292	601282
Epilepsy	Phenotype MIM Numbers	254780	254800	254900	266100	300491	600512	600513	600669	604233	604403	605021	605375	607628	607631	607681	607682	610353	611136	611277	611726	611942	612269	612437	612899	613060	613832	613863	613971	614018	614417	614847	615005
	Genes	ALDH7A1	CACNA1H	CACNB4	CASR	CHRNA2	CHRNB2	CPA6	EFHC1	EPM2A	GABRB3	GABRD	GABRG2	GOSR2	GRIN2A	KCNT1	KCTD7	LGI1	ME2	NHLRC1	PRICKLE1	PRICKLE2	RILP	SCARB2	SCN1A	SCN1B	SCN9A	SLC2A1	SYN1	TBC1D24
	Gene MIM Numbers	107323	607904	601949	601199	118502	118507	609562	608815	607566	137192	137163	137164	604027	138253	608167	611725	604619	154270	608072	608500	608501	608500	602257	182389	600235	603415	138140	313440	613577
Epileptic encephalopathy	Phenotype MIM Numbers	300088	300607	300672	308350	606369	609304	612164	613402	613477	613720	613721	613722	614558	614959	615006
	Genes	ARHGEF9	ARX	CDKL5	KCNQ2	KCNT1	MAPK10	PCDH19	PNKP	SCN2A	SLC25A22	SPTAN1	STXBP1
	Gene MIM Numbers	300429	300382	300203	602235	608167	602897	300460	605610	182390	609302	182810	602926
Epiphyseal dysplasia	Phenotype MIM Numbers	132400	132450	226900	600204	600969	607078	614135
	Genes	COL2A1	COL9A1	COL9A2	COL9A3	COMP	MATN3	SLC26A2
	Gene MIM Numbers	120140	120210	120260	120270	600310	602109	606718
Episodic ataxia	Phenotype MIM Numbers	108500	160120	612656	613855
	Genes	CACNA1A	CACNB4	KCNA1	SLC1A3
	Gene MIM Numbers	601011	601949	176260	600111
Erythrocytosis	Phenotype MIM Numbers	133100	222800	263400	609820	611783
	Genes	BPGM	EGLN1	EPAS1	EPOR	HBA2	JAK2	SH2B3	VHL
	Gene MIM Numbers	613896	606425	603349	133171	141850	147796	605093	608537
Esophageal cancer	Phenotype MIM Numbers	133239
	Genes	ALDH2	DCC	DLC1	DLEC1	FEZ1	LZTS1	RNF6	TGFBR2	WWOX
	Gene MIM Numbers	100650	120470	604050	604050	606551	606551	604242	190182	605131
Exudative vitreoretinopathy	Phenotype MIM Numbers	133780	305390	601813	613310
	Genes	FZD4	LRP5	NDP	TSPAN12
	Gene MIM Numbers	604579	603506	300658	613138
Fanconi anemia	Phenotype MIM Numbers	227645	227646	227650	300514	600901	603467	605724	609053	609054	610832	613390	613951	614082	614083	614087
	Genes	BACH1	BRCA2	BRIP1	FANCA	FANCB	FANCC	FANCD2	FANCE	FANCF	FANCG	FANCI	FANCL	FANCM	PALB2	RAD51C	SLX4
	Gene MIM Numbers	605882	600185	605882	607139	300515	613899	613984	613976	613897	602956	611360	608111	609644	610355	602774	613278
Febrile seizures	Phenotype MIM Numbers	604352	604403	611277	613863	614418
	Genes	CPA6	GABRG2	GPR98	SCN1A	SCN9A
	Gene MIM Numbers	609562	137164	602851	182389	603415
Frontonasal dysplasia	Phenotype MIM Numbers	136760	613451	613456
	Genes	ALX1	ALX3	ALX4
	Gene MIM Numbers	601527	606014	605420
Gastric cancer	Phenotype MIM Numbers	137215	613659
	Genes	APC	CASP10	CDH1	ERBB2	FGFR2	IRF1	KLF6	KRAS	MUTYH	PIK3CA
	Gene MIM Numbers	611731	601762	192090	164870	176943	147575	602053	190070	604933	171834
Gastrointestinal stromal tumor	Phenotype MIM Numbers	606764
	Genes	KIT	PDGFRA	SDHB	SDHC
	Gene MIM Numbers	164920	173490	185470	602413
Glaucoma	Phenotype MIM Numbers	137750	137760	231300	606657	609887	613086	613100
	Genes	CYP1B1	LTBP2	LTBP3	MYOC	NTF4	OPA1	OPTN	WDR36
	Gene MIM Numbers	601771	602091	602091	601652	162662	605290	602432	609669
Glomerulosclerosis	Phenotype MIM Numbers	603278	603965	607832	612551	613237	614131
	Genes	ACTN4	CD2AP	INF2	MYO1C	TRPC6
	Gene MIM Numbers	604638	604241	610982	601479	603652
Glucocorticoid deficiency	Phenotype MIM Numbers	202200	607398	614736
	Genes	FGD2	FGD3	MC2R	MRAP	NNT
	Gene MIM Numbers	609196	609197	607397	609196	607878
Glutaric acidemia	Phenotype MIM Numbers	231680
	Genes	ETFA	ETFB	ETFDH	MADD
	Gene MIM Numbers	608053	130410	231675	608053
Glycine encephalopathy	Phenotype MIM Numbers	605899
	Genes	AMT	GCSH	GLDC
	Gene MIM Numbers	238310	238330	238300
Glycogen storage disease	Phenotype MIM Numbers	232200	232220	232240	232300	232400	232500	232700	232800	240600	261670	261740	306000	611556	611881	612932	612933	612934	613027	613507
	Genes	AGL	ALDOA	ENO3	GAA	GBE1	GYG1	GYS1	GYS2	LDHA	PFKM	PGAM2	PGM1	PHKA2	PHKG2	PRKAG2	PYGL	SLC37A4
	Gene MIM Numbers	610860	103850	131370	606800	607839	603942	138570	138571	150000	610681	612931	171900	300798	172471	602743	613741	602671
Goiter	Phenotype MIM Numbers	138800
	Genes	DICER1	NKX2-1	TTF1
	Gene MIM Numbers	606241	600635	600635
Graves disease	Phenotype MIM Numbers	none
	Genes	CTLA4	DBP	GC
	Gene MIM Numbers	123890	139200	139200
Griscelli syndrome	Phenotype MIM Numbers	214450	607624	609227
	Genes	MLPH	MYO5A	RAB27A
	Gene MIM Numbers	606526	160777	603868
HIV	Phenotype MIM Numbers	609423
	Genes	CCL11	CCL2	CCL3	CCL5	CCR2	CCR5	IL10	TLR3
	Gene MIM Numbers	601156	158105	182283	187011	601267	601373	124092	603029
Heinz body anemia	Phenotype MIM Numbers	140700
	Genes	HBA1	HBA2	HBB
	Gene MIM Numbers	141800	141850	141900
Hemangioma	Phenotype MIM Numbers	602089
	Genes	ANTXR1	ATR	FLT4	KDR
	Gene MIM Numbers	606410	606410	136352	191306
Hemochromatosis	Phenotype MIM Numbers	235200	602390	604250	606069	613313
	Genes	HAMP	HFE	SLC40A1	TFR2
	Gene MIM Numbers	606464	613609	604653	604720
Hemolytic anemia	Phenotype MIM Numbers	230450	231900	235700	612631	613470	614164
	Genes	AK1	G6PD	GCLC	GPI	GPX1	GSR	GSS	HK1	PFKL
	Gene MIM Numbers	103000	305900	606857	172400	138320	138300	601002	142600	171860
Hemolytic uremic syndrome	Phenotype MIM Numbers	235400	612922	612923	612924	612925	612926
	Genes	C3	CD46	CFB	CFH	CFI	THBD
	Gene MIM Numbers	120700	120920	138470	134370	217030	188040
Hemophagocytic lymphohistiocytosis	Phenotype MIM Numbers	603552	603553	608898	613101
	Genes	FHL1	FHL3	FHL5	PRF1	STX11	UNC13D
	Gene MIM Numbers	300163	608897	601717	170280	605014	608897
Hepatitis	Phenotype MIM Numbers	609532	610424
	Genes	CCR5	IFNAR2	IFNG	IFNGR1
	Gene MIM Numbers	601373	602376	147570	107470
Hepatocellular neoplasia	Phenotype MIM Numbers	114550	142330
	Genes	APC	AXIN1	CASP8	HNF1A	IGF2R	MET	PDGFRL	PIK3CA
	Gene MIM Numbers	611731	603816	601763	142410	147280	164860	604584	171834
Hereditary motor and sensory neuropathy	Phenotype MIM Numbers	601152	604484	606071
	Genes	MFN2	TFG	TRPV4
	Gene MIM Numbers	608507	602498	605427
Hermansky-Pudlak syndrome	Phenotype MIM Numbers	203300	608233	614072	614073	614074	614075	614076	614077	614171
	Genes	BLOC1S3	BLOC1S6	DTNBP1	HPS1	HPS3	HPS5	HPS6
	Gene MIM Numbers	609762	604310	607145	604982	606118	607521	607522
Herpes simplex encephalitis	Phenotype MIM Numbers	610551	613002	614849
	Genes	CAP1	TLR3	TRAF3	UNC93B1
	Gene MIM Numbers	601896	603029	601896	608204
Heterotaxy	Phenotype MIM Numbers	270100	306955	605376	613751	614779
	Genes	ACVR2B	CCDC11	NODAL	ZIC3
	Gene MIM Numbers	602730	614759	601265	300265
High density lipoprotein cholesterol level	Phenotype MIM Numbers	143470	612797
	Genes	CETP	EDN1	LIPC	LIPH	LPL	PLTP	VNN1
	Gene MIM Numbers	118470	131240	151670	151670	609708	172425	603570
Hirschsprung disease	Phenotype MIM Numbers	142623	600155	613711	613712	613870
	Genes	ECE1	EDN3	EDNRB	GDNF	RET
	Gene MIM Numbers	600423	131242	131244	600837	164761
Holoprosencephaly	Phenotype MIM Numbers	142945	142946	157170	609637	610828	610829	614226
	Genes	CDON	GLI2	PTCH1	SHH	ZIC2
	Gene MIM Numbers	608707	165230	601309	600725	603073
Homocysteine	Phenotype MIM Numbers	236200	236250	236270	277410
	Genes	CBS	CTH	MMADHC	MTHFR	MTRR	NNMT
	Gene MIM Numbers	613381	607657	611935	607093	602568	600008
Hyperbilirubinemia	Phenotype MIM Numbers	237450	237900
	Genes	LST1	SLCO1B1	UGT1A1
	Gene MIM Numbers	604843	604843	191740
Hypercholanemia	Phenotype MIM Numbers	607748
	Genes	BAAT	EPHX1	TJP2
	Gene MIM Numbers	602938	132810	607709
Hypercholesterolemia	Phenotype MIM Numbers	143890	144010	603776	603813
	Genes	APOA2	APOB	FH	GHR	ITIH4	LDLR	LDLRAP1	PCSK9
	Gene MIM Numbers	107670	107730	136850	600946	600564	606945	605747	607786
Hyperekplexia	Phenotype MIM Numbers	149400	614618	614619
	Genes	GLRA1	GLRB	SLC6A5
	Gene MIM Numbers	138491	138492	604159
Hyperglycinuria	Phenotype MIM Numbers	138500
	Genes	SLC36A2	SLC6A19	SLC6A20
	Gene MIM Numbers	608331	608893	605616
Hyperimmuno	Phenotype MIM Numbers	147060	243700	260920
	Genes	DOCK8	MVK	STAT3
	Gene MIM Numbers	611432	251170	102582
Hyperinsulinemic hypoglycemia	Phenotype MIM Numbers	256450	601820	602485	609968	609975	610021
	Genes	ABCC8	GCK	INSR	KCNJ11	SLC16A1
	Gene MIM Numbers	600509	138079	147670	600937	600682
Hypermethioninemia	Phenotype MIM Numbers	250850	613752	614300
	Genes	ADK	AHCY	MAT1A
	Gene MIM Numbers	102750	180960	610550
Hyperphenylalaninemia	Phenotype MIM Numbers	233910	261600	261630	261640	264070
	Genes	GCH1	PAH	PTS	QDPR
	Gene MIM Numbers	600225	612349	612719	612676
Hyperprolinemia	Phenotype MIM Numbers	239500	239510
	Genes	ALDH4A1	PRODH	PRODH2
	Gene MIM Numbers	606811	606810	606810
Hypertension	Phenotype MIM Numbers	125853	145500	189800	605115	608622
	Genes	ADD1	AGT	ECE1	GNB3	NOS2	NOS3	NR3C2	PTGIS	RETN
	Gene MIM Numbers	102680	106150	600423	139130	163730	163729	600983	601699	605565
Hypertriglyceridemia	Phenotype MIM Numbers	145750	614480
	Genes	APOA5	LIPI	RP1
	Gene MIM Numbers	606368	609252	603937
Hyperuricemia	Phenotype MIM Numbers	162000	613092	613845
	Genes	REN	SARS2	UMOD
	Gene MIM Numbers	179820	612804	191845
Hypogonadotropic	Phenotype MIM Numbers	146110	147950	244200	308700	610628	612370	612702	614837	614838	614839	614840	614841	614842	614897
	Genes	CHD7	FGF8	FGFR1	GNRH1	GNRHR	KAL1	KISS1	KISS1R	NSMF	PROK2	PROKR2	SEMA3A	TAC3	TACR3
	Gene MIM Numbers	608892	600483	136350	152760	138850	300836	603286	604161	608137	607002	607123	603961	162330	162332
Hypomagnesemia	Phenotype MIM Numbers	154020	248190	248250	602014	611718	613882
	Genes	CLDN16	CLDN19	CNNM2	EGF	TRPM6
	Gene MIM Numbers	603959	610036	607803	131530	607009
Hypophosphatemic rickets	Phenotype MIM Numbers	193100	241520	241530	300554	307800	613312
	Genes	CLCN5	DMP1	ENPP1	FGF23	PHEX	SLC34A3
	Gene MIM Numbers	300008	600980	173335	605380	300550	609826
Hypothyroidism	Phenotype MIM Numbers	140300	218700	225250	275200	300888	614450
	Genes	CTLA4	IGSF1	NKX2-5	PAX8	THRA	TSHR
	Gene MIM Numbers	123890	300137	600584	167415	190120	603372
Hypotrichosis	Phenotype MIM Numbers	146520	146550	278150	601553	604379	605389	607823	607903	613102	613981	615059
	Genes	APCDD1	CDH3	CDSN	DSC3	DSG4	HR	KRT74	LIPH	LPAR6	SNRPE	SOX18
	Gene MIM Numbers	607479	114019	602593	600271	607892	602302	608248	151670	609239	128260	601618
Ichthyosis	Phenotype MIM Numbers	146590	146700	146800	242100	242300	242500	308100	601277	604777	606545	607602	607626	608649	609165	610765	612281	613943	614457	615022	615024
	Genes	ABCA12	ALOX12B	ALOXE3	CLDN1	CYP4F22	ELOVL4	KRT1	KRT10	KRT2	LIPN	NIPAL4	PNPLA1	SLC27A4	ST14	STS	TGM1
	Gene MIM Numbers	607800	603741	607206	603718	611495	605512	139350	148080	600194	613924	609383	612121	604194	606797	300747	190195
Iminoglycinuria	Phenotype MIM Numbers	242600
	Genes	SLC36A2	SLC6A19	SLC6A20
	Gene MIM Numbers	608331	608893	605616
Immunodeficiency	Phenotype MIM Numbers	240500	242860	300584	300853	308230	605258	606843	607271	607594	608106	610163	610798	613179	613493	613494	613495	613496	613860	614069	614699	614700	615207
	Genes	AICDA	CASP8	CD19	CD247	CD3E	CD3G	CD40	CD40LG	CD81	CR2	DNMT3B	FCN3	ICOS	IKBKG	IL21R	LRBA	MAGT1	MS4A1	PNP	TNFRSF13B	TNFRSF13C	UNG	ZBTB24
	Gene MIM Numbers	605257	601763	107265	186780	186830	186740	109535	300386	186845	120650	602900	604973	604558	300248	605383	606453	300715	112210	164050	604907	606269	191525	614064
Inclusion body myopathy	Phenotype MIM Numbers	167320	600737	605637
	Genes	GNE	MYH2	VCP
	Gene MIM Numbers	603824	160740	601023
Inflammatory bowel disease	Phenotype MIM Numbers	266600	611081	612244	612245	612261	612278	612567	613148	614328
	Genes	ABCB1	ADAM17	ATG16L1	IL10RA	IL23R	IRF5	IRGM	NOD2
	Gene MIM Numbers	171050	603639	610767	146933	607562	607218	608212	605956
Insulin resistance	Phenotype MIM Numbers	125853	604367
	Genes	PPARG	PPP1R3A	PTPN1
	Gene MIM Numbers	601487	600917	176885
Interleukin	Phenotype MIM Numbers	606367	612852	614689	614752
	Genes	IL1RN	IL2RA	IL6R
	Gene MIM Numbers	147679	147730	147880
Joubert syndrome	Phenotype MIM Numbers	200990	213300	300804	608091	608629	609583	610188	610688	611560	612285	612291	614173	614424	614464	614465	614615	614815	614844	614970
	Genes	AHI1	ARL13B	C5orf42	CC2D2A	CEP290	INPP5E	KIF7	NPHP1	OFD1	RPGRIP1L	TCTN3	TMEM138	TMEM216	TMEM67
	Gene MIM Numbers	608894	608922	614571	612013	610142	613037	611254	607100	300170	610937	613847	614459	613277	609884
Keratosis	Phenotype MIM Numbers	148700	182000	308800	601952	607654	612908
	Genes	DSG1	DSP	KRT1	MBTPS2	PIK3CA	POMP	SAT1
	Gene MIM Numbers	125670	125647	139350	300294	171834	613386	313020
Klippel-Feil syndrome	Phenotype MIM Numbers	118100	214300	613702
	Genes	GDF3	GDF6	MEOX1
	Gene MIM Numbers	606522	601147	600147
LADD syndrome	Phenotype MIM Numbers	149730
	Genes	FGF10	FGFR2	FGFR3
	Gene MIM Numbers	602115	176943	134934
LEOPARD syndrome	Phenotype MIM Numbers	151100	611554	613707
	Genes	BRAF	PTPN11	RAF1
	Gene MIM Numbers	164757	176876	164760
Leber congenital amaurosis	Phenotype MIM Numbers	204000	204100	604232	604393	604537	608553	610612	611755	612712	613341	613826	613829	613835	613837	613843	614186
	Genes	AIPL1	CEP290	CRB1	CRX	GUCY2D	IMPDH1	KCNJ13	LCA5	LRAT	NMNAT1	RD3	RDH12	RPE65	RPGRIP1	SPATA7	TULP1
	Gene MIM Numbers	604392	610142	604210	602225	600179	146690	603208	611408	604863	608700	180040	608830	180069	605446	609868	602280
Left ventricular noncompaction	Phenotype MIM Numbers	601493	601494	604169	613424	613426	615092
	Genes	DTNA	LDB3	MIB1	MYH7
	Gene MIM Numbers	601239	605906	608677	160760
Leigh syndrome	Phenotype MIM Numbers	220111	256000	308930
	Genes	BCS1L	COX15	FOXRED1	LRPPRC	NDUFA10	NDUFA2	NDUFA9	NDUFAF2	NDUFAF6	NDUFS3	NDUFS4	NDUFS7	NDUFS8	PDHA1	SDHA	SURF1
	Gene MIM Numbers	603647	603646	613622	607544	603835	602137	603834	609653	612392	603846	602694	601825	602141	300502	600857	185620
Leiomyomatosis	Phenotype MIM Numbers	150699	150800	308940
	Genes	COL4A6	FH	HMGA2
	Gene MIM Numbers	303631	136850	600698
Leprosy	Phenotype MIM Numbers	246300	607572	610988	613223
	Genes	PARK2	TLR1	TLR2
	Gene MIM Numbers	602544	601194	603028
Leukemia	Phenotype MIM Numbers	190685	601626	607785	608232	612376	613065
	Genes	ABL1	ABL2	ACSL6	ARHGAP26	ARHGEF12	ARNT	BCL2	BCL3	BCR	BRCA2	CBFB	CEBPA	CHIC2	DEK	ETV6	FLT3	GATA1	GATA2	GMPS	HOXD4	IKZF1	IRF1	JAK2	KIT	KRAS	LMO2	LPP	LYL1	MLF1	MLLT11	NAPB	NF1	NOTCH1	NPM1	NQO1	NSD1	NUMA1	NUP214	PBX1	PDGFRB	PICALM	PML	PTPN11	RAP1GDS1	RARA	RUNX1	2014-09-09	SH3GL1
	Gene MIM Numbers	189980	164690	604443	605370	604763	126110	151430	109560	151410	600185	121360	116897	604332	125264	600618	136351	305371	137295	600358	142981	603023	147575	147796	164920	190070	180385	600700	151440	601402	604684	604061	613113	190198	164040	125860	606681	164009	114350	176310	173410	603025	102578	176876	179502	180240	151385	604061	601768
Leukodystrophy	Phenotype MIM Numbers	169500	260600	607694	608804	610532	612233	614381
	Genes	AIMP1	FAM126A	GJC2	HSPD1	LMNB1	POLR3A	POLR3B
	Gene MIM Numbers	603605	610531	608803	118190	150340	614258	614366
Leukoencephalopathy	Phenotype MIM Numbers	221820	603896	611105	612951	613724
	Genes	CSF1R	DARS2	EIF2B1	EIF2B2	EIF2B5	RNASET2	SCP2
	Gene MIM Numbers	164770	610956	606686	606454	603945	612944	184755
Lipodystrophy	Phenotype MIM Numbers	151660	269700	604367	608594	608709	612526	613327	613877
	Genes	AGPAT2	BSCL2	CAV1	LMNA	PLIN1	PPARG	PTRF
	Gene MIM Numbers	603100	606158	601047	150330	170290	601487	603198
Lissencephaly	Phenotype MIM Numbers	257320	300067	300215	607432	611603	614019	615191
	Genes	ARX	DCX	LAMB1	NDE1	RELN	TUBA1A
	Gene MIM Numbers	300382	300121	150240	609449	600514	602529
Loeys-Dietz syndrome	Phenotype MIM Numbers	608967	609192	610168	610380	613795	614816
	Genes	SMAD3	TGFB2	TGFBR1	TGFBR2
	Gene MIM Numbers	603109	190220	190181	190182
Long QT syndrome	Phenotype MIM Numbers	192500	600919	603830	611818	611819	611820	612955	613485	613688	613693	613695
	Genes	AKAP9	ANK2	CAV3	KCNE2	KCNH2	KCNJ5	KCNQ1	SCN4B	SCN5A
	Gene MIM Numbers	604001	106410	601253	603796	152427	600734	607542	608256	600163
Lumbar disc	Phenotype MIM Numbers	603932
	Genes	ASPN	CILP	COL11A1	THBS2
	Gene MIM Numbers	608135	603489	120280	188061
Lung cancer	Phenotype MIM Numbers	211980	612052
	Genes	BRAF	CASP8	CHRNA3	CHRNA5	DLC1	DLEC1	EGFR	ERBB2	IRF1	KRAS	MAP3K8	MPO	PARK2	PIK3CA	PPP2R1B	RAD54L	RASSF1
	Gene MIM Numbers	164757	601763	118503	118505	604050	604050	131550	164870	147575	190070	191195	606989	602544	171834	603113	603615	605082
Lymphedema	Phenotype MIM Numbers	153100	153400	613480
	Genes	FLT4	FOXC2	GJC2
	Gene MIM Numbers	136352	602402	608803
Lymphoma	Phenotype MIM Numbers	137245	605027	613024
	Genes	ATM	BCL10	BCL6	MAD1L1	PRF1	RAD54B	RAD54L
	Gene MIM Numbers	607585	603517	109565	602686	170280	604289	603615
Lymphoproliferative syndrome	Phenotype MIM Numbers	300635	308240	613011	615122
	Genes	CD27	ITK	SH2D1A	XIAP
	Gene MIM Numbers	186711	186973	300490	300079
MODY	Phenotype MIM Numbers	125850	125851	600496	606392
	Genes	GCK	HNF1A	HNF4A
	Gene MIM Numbers	138079	142410	600281
Macrocephaly	Phenotype MIM Numbers	605309	613075	614192
	Genes	PTEN	RIN2	RNF135
	Gene MIM Numbers	601728	610222	611358
Macular degeneration	Phenotype MIM Numbers	153800	248200	300834	603075	608895	610149	610698	611378	611488	611953	613757	613761	613778	613784
	Genes	ABCA4	APOE	C3	CFB	CFH	CNGB3	CST3	CX3CR1	FBLN5	HMCN1	HTRA1	RPGR
	Gene MIM Numbers	601691	107741	120700	138470	134370	605080	604312	601470	604580	608548	602194	312610
Macular dystrophy	Phenotype MIM Numbers	169150	600110	608051	608161
	Genes	ELOVL4	PROM1	PRPH	PRPH2
	Gene MIM Numbers	605512	604365	170710	179605
Malaria	Phenotype MIM Numbers	609148	611162
	Genes	CD36	CISH	DARC	FCGR2B	GYPA	HBB	ICAM1	NCR3	NOS2	SLC4A1	TIRAP
	Gene MIM Numbers	173510	602441	613665	604590	111300	141900	147840	611550	163730	109270	606252
Maple syrup urine disease	Phenotype MIM Numbers	248600	615135
	Genes	BCKDHA	BCKDHB	DBT
	Gene MIM Numbers	608348	248611	248610
Maturity-onset diabetes of the young	Phenotype MIM Numbers	606394	609812	610508	612225	613370	613375
	Genes	BLK	KLF11	PAX4
	Gene MIM Numbers	191305	603301	167413
Meckel syndrome	Phenotype MIM Numbers	249000	267010	603194	607361	611134	611561	612284	613885	614175	614209
	Genes	B9D1	B9D2	CC2D2A	CEP290	MKS1	NPHP3	RPGRIP1L	TCTN2	TMEM216	TMEM67
	Gene MIM Numbers	614144	611951	612013	610142	609883	608002	610937	613846	613277	609884
Medulloblastoma	Phenotype MIM Numbers	155255
	Genes	BRCA2	PTCH2	SUFU
	Gene MIM Numbers	600185	603673	607035
Megakaryoblastic leukemia	Phenotype MIM Numbers	none
	Genes	MKL1	RBM15	SPEN
	Gene MIM Numbers	606078	606077	606077
Meier-Gorlin syndrome	Phenotype MIM Numbers	224690	613800	613803	613804	613805
	Genes	CDC6	CDT1	ORC1	ORC4	ORC6
	Gene MIM Numbers	602627	605525	601902	603056	607213
Melanoma	Phenotype MIM Numbers	155601	155755	601800	609048	613099	613972	614456	615134
	Genes	BRAF	CDK4	CDKN2A	MITF	NF1	STK11	TERT	TYR	XRCC3
	Gene MIM Numbers	164757	123829	600160	156845	613113	602216	187270	606933	600675
Meningioma	Phenotype MIM Numbers	607174
	Genes	MN1	NF2	PDGFB	PTEN	SUFU
	Gene MIM Numbers	156100	607379	190040	601728	607035
Mental retardation	Phenotype MIM Numbers	123450	136630	156200	249500	300055	300123	300143	300210	300220	300243	300260	300263	300271	300354	300387	300419	300422	300423	300436	300486	300495	300498	300519	300534	300558	300577	300630	300659	300676	300699	300705	300706	300716	300749	300799	300802	300803	300844	300848	300849	300850	300851	300852	300860	300886	305400	309530	309541
	Genes	ACSL4	AFF2	AGTR2	ARHGEF6	ARID1A	ARID1B	ARX	ATP6AP2	ATRX	BRWD3	CACNG2	CC2D1A	CDH15	CDH3	CLIC2	CRADD	CRBN	CTNND2	CUL4B	DIP2B	DLG3	DOCK8	DYNC1H1	DYRK1A	EPB41L1	FGD1	FOXP1	FTSJ1	GATAD2B	GDI1	GRIA3	GRIK2	GRIN1	GRIN2B	HCFC1	HSD17B10	IL1RAPL1	INPP5E	IQSEC2	KDM5C	KIF1A	KIRREL3	MAGT1	MBD5	MECP2	NSUN2	OPHN1	PACS1
	Gene MIM Numbers	300157	300806	300034	300267	603024	614556	300382	300556	300032	300553	602911	610055	114019	114019	300138	603454	609262	604275	300304	611379	300189	611432	600112	600855	602879	300546	605515	300499	614998	300104	305915	138244	138249	138252	300019	300256	300206	613037	300522	314690	601255	607761	300715	611472	300005	610916	300127	607492
Metaphyseal dysplasia	Phenotype MIM Numbers	156510	250460	602111	613073
	Genes	MMP13	MMP9	RUNX2
	Gene MIM Numbers	600108	120361	600211
Methemoglobinemia	Phenotype MIM Numbers	250790	250800
	Genes	CYB5A	CYB5R3	HBA1	HBB
	Gene MIM Numbers	613218	613213	141800	141900
Methylmalonic aciduria	Phenotype MIM Numbers	251000	251100	251110	277380	277400	277410	613646	614857
	Genes	ABCD4	CD320	LMBRD1	MMAA	MMAB	MMACHC	MMADHC	MUT
	Gene MIM Numbers	603214	606475	612625	607481	607568	609831	611935	609058
Microcephaly	Phenotype MIM Numbers	152950	251200	251270	604317	604321	604804	607196	608393	608716	612703	613668	614231	614673	614852	615095
	Genes	ASPM	CASC5	CEP152	IER3IP1	KIF11	MCPH1	MED17	SLC25A19	STIL	TUBGCP6	WDR62	ZNF335
	Gene MIM Numbers	605481	609173	613529	609382	148760	607117	603810	606521	181590	610053	613583	610827
Microphthalmia	Phenotype MIM Numbers	206900	206920	212550	300166	309801	601186	607932	610092	610093	610125	610426	611038	611040	611638	613094	613517	613703	613704	614402	614497	615113	615145
	Genes	ABCB6	ALDH1A3	BCOR	BMP4	CRYBA4	GDF3	GDF6	HCCS	MFRP	PRSS56	RAX	SHH	SIX6	SMOC1	SOX2	STRA6	VAX1
	Gene MIM Numbers	605452	600463	300485	112262	123631	606522	601147	300056	606227	613858	601881	600725	606326	608488	184429	610745	604294
Microvascular complications of diabetes	Phenotype MIM Numbers	603933	612623	612624	612628	612633	612634	612635
	Genes	ACE	EPO	HFE	IL1RN	PON1	SOD2
	Gene MIM Numbers	106180	133170	613609	147679	168820	147460
Migraine	Phenotype MIM Numbers	141500	157300	602481	609634	613656
	Genes	CACNA1A	EDNRA	ESR1	KCNK18	SCN1A
	Gene MIM Numbers	601011	131243	133430	613655	182389
Mismatch repair cancer syndrome	Phenotype MIM Numbers	276300
	Genes	MLH1	MSH6	PMS2
	Gene MIM Numbers	120436	600678	600259
Mitochondrial DNA depletion syndrome	Phenotype MIM Numbers	203700	245400	251880	256810	271245	603041	609560	612073	612075	613662	615084
	Genes	C10orf2	DGUOK	MGME1	MPV17	POLG	RRM2B	SUCLA2	SUCLG1	TK2
	Gene MIM Numbers	606075	601465	615076	137960	174763	604712	603921	611224	188250
Mitochondrial complex deficiency	Phenotype MIM Numbers	124000	220110	252010	252011	604273	614052	614053	615157	615158	615159	615160
	Genes	ATP5E	ATPAF2	BCS1L	COA5	FASTKD2	FOXRED1	NDUFA1	NDUFAF1	NDUFAF2	NDUFAF3	NDUFAF4	NDUFAF5	NDUFB3	NDUFS1	NDUFS2	NDUFS3	NDUFS4	NDUFV1	NDUFV2	NUBPL	SDHA	SDHAF1	TMEM70	UQCRB	UQCRC2	UQCRQ
	Gene MIM Numbers	606153	608918	603647	613920	612322	613622	300078	606934	609653	612911	611776	612360	603839	157655	602985	603846	602694	161015	600532	613621	600857	612848	612418	191330	191329	612080
Mitochondrial disorder	Phenotype MIM Numbers	600462	607459	610773	614741
	Genes	POLG	PUS1	SLC25A3
	Gene MIM Numbers	174763	608109	600370
Molybdenum cofactor deficiency	Phenotype MIM Numbers	252150
	Genes	GPHN	MOCS1	MOCS2
	Gene MIM Numbers	603930	603707	603708
Monilethrix	Phenotype MIM Numbers	158000
	Genes	KRT81	KRT83	KRT86
	Gene MIM Numbers	602153	602765	601928
Mucopolysaccharidosis	Phenotype MIM Numbers	252920	252930	252940	253000	253010	253200	253220	309900	601492	607014	607015	607016
	Genes	ARSB	GALNS	GLB1	GNS	GUSB	HGSNAT	IDS	IDUA	NAGLU
	Gene MIM Numbers	611542	612222	611458	607664	611499	610453	300823	252800	609701
Multiple endocrine neoplasia	Phenotype MIM Numbers	131100	162300	171400	610755
	Genes	CDKN1B	MEN1	RET
	Gene MIM Numbers	600778	613733	164761
Muscular dystrophy	Phenotype MIM Numbers	159000	159001	226670	253600	253601	253700	254110	254130	601287	601954	602541	602771	603511	604286	607801	607855	608099	608807	611307	613204	613205	613319	613723
	Genes	ANO5	CAPN3	CAV3	CHKB	DNAJB6	DYSF	ITGA7	LAMA2	LMNA	MMD2	MYOT	PLEC	SCG3	SEPN1	SGCA	SGCB	SGCD	SGCG	TCAP	TRIM32
	Gene MIM Numbers	608662	114240	601253	612395	611332	603009	600536	156225	150330	613318	604103	601282	608896	606210	600119	600900	601411	608896	604488	602290
Muscular dystrophy-dystroglycanopathy	Phenotype MIM Numbers	236670	253280	253800	606612	607155	608840	609308	611588	613150	613151	613152	613153	613154	613155	613156	613157	613158	613818	614643	614830	615041	615181
	Genes	DAG1	FKRP	FKTN	ISPD	LARGE	POMGNT1	POMT1	POMT2
	Gene MIM Numbers	128239	606596	607440	614631	603590	606822	607423	607439
Myasthenia	Phenotype MIM Numbers	254210	254300	601462	608930	608931	610542	614198	614750
	Genes	AGRN	CHAT	CHRNA1	CHRNB1	CHRNE	CHRNG	DOK7	DPAGT1	GFPT1	MUSK	RAPSN	SCN4A
	Gene MIM Numbers	103320	118490	100690	100710	100725	100730	610285	191350	138292	601296	601592	603967
Mycobacterium tuberculosis	Phenotype MIM Numbers	607948
	Genes	CCL2	IRGM	MC3R	SLC11A1	SP110	TLR2
	Gene MIM Numbers	158105	608212	155540	600266	604457	603028
Myelodysplasia	Phenotype MIM Numbers	614286
	Genes	ACSL6	ASXL1	IRF1	TET2
	Gene MIM Numbers	604443	612990	147575	612839
Myelofibrosis	Phenotype MIM Numbers	254450
	Genes	JAK2	MPL	SH2B3
	Gene MIM Numbers	147796	159530	605093
Myocardial infarction	Phenotype MIM Numbers	608446
	Genes	ACE	APOE	ESR1	F13A1	GCLC	GCLM	ITGB3	LGALS2	LRP8	OLR1	TNFSF4
	Gene MIM Numbers	106180	107741	133430	134570	606857	601176	173470	150571	602600	602601	603594
Myopathy	Phenotype MIM Numbers	160150	160565	161800	182920	255110	255125	255200	255310	300696	300717	300718	601419	603689	605820	606070	606768	608358	608810	609452	609524	611705	612540	612954	613076	613561	613869	614065	614321	614399	614408	614807
	Genes	ACTA1	BAG3	BIN1	CAV3	CCDC78	CPT2	CRYAB	DES	DNM2	DYSF	FHL1	FLNC	GFER	GNE	ISCU	LDB3	MATR3	MEGF10	MYF6	MYH7	MYOT	SEPN1	STIM1	YARS2
	Gene MIM Numbers	102610	603883	601248	601253	614666	600650	123590	125660	602378	603009	300163	102565	600924	603824	611911	605906	164015	612453	159991	160760	604103	606210	605921	610957
Nemaline myopathy	Phenotype MIM Numbers	256030	605355	609273	609284	609285	610687
	Genes	CFL2	KBTBD13	NEB	TNNT1	TPM2
	Gene MIM Numbers	601443	613727	161650	191041	190990
Nephronophthisis	Phenotype MIM Numbers	256100	602088	604387	606966	611498	613159	613550	613820	613824	614377	614844	614845
	Genes	CEP164	GLIS2	NEK8	NPHP1	NPHP3	NPHP4	TMEM67	TTC21B	WDR19	XPNPEP3
	Gene MIM Numbers	614848	608539	609799	607100	608002	607215	609884	612014	608151	613553
Nephrotic syndrome	Phenotype MIM Numbers	256300	256370	600995	610725	614196	614199	615008
	Genes	DGKE	LAMB2	NPHS1	NPHS2	PLCE1	PTPRO	WT1
	Gene MIM Numbers	601440	150325	602716	604766	608414	600579	607102
Neural tube defects	Phenotype MIM Numbers	182940	601634
	Genes	FUZ	MTHFR	MTR	MTRR	VANGL1
	Gene MIM Numbers	610622	607093	156570	602568	610132
Neuroblastoma	Phenotype MIM Numbers	256700	613013	613014
	Genes	ALK	KIF1B	PHOX2B
	Gene MIM Numbers	105590	605995	603851
Neurodegeneration	Phenotype MIM Numbers	234200	300894	606159	610217	613068	614298
	Genes	C19orf12	FOLR1	FTL	PANK2	PLA2G6	WDR45
	Gene MIM Numbers	614297	136430	134790	606157	603604	300526
Neuronopathy	Phenotype MIM Numbers	158580	604320	613376	614751
	Genes	HSPB3	IGHMBP2	REEP1	SLC5A7
	Gene MIM Numbers	604624	600502	609139	608761
Neuropathy	Phenotype MIM Numbers	139393	158590	162400	162500	201300	256840	600794	605253	607641	608634	608654	613115	613640	613708	614116	614213	614653
	Genes	ATL1	BSCL2	CCT5	CHM	DCTN1	DNMT1	DST	EGR2	ELAVL4	FAM134B	GARS	HSPB1	HSPB8	KIF1A	MPZ	PMP22	SMAD1	SPTLC1	SPTLC2	WNK1
	Gene MIM Numbers	606439	606158	610150	159440	601143	126375	113810	129010	168360	613114	600287	602195	608014	601255	159440	601097	600287	605712	605713	605232
Neutropenia	Phenotype MIM Numbers	162800	202700	300299	607847	610738	612541	613107
	Genes	ELANE	G6PC3	GFI1	HAX1	WAS
	Gene MIM Numbers	130130	611045	600871	605998	300392
Nicotine	Phenotype MIM Numbers	188890	612052
	Genes	CHRNA5	GABBR2	SLC6A3
	Gene MIM Numbers	118505	607340	126455
Night blindness	Phenotype MIM Numbers	163500	257270	258100	300071	310500	610427	610444	610445	613216	613411	613830	614565	615058
	Genes	CABP4	CACNA1F	GNAT1	GPR179	GRK1	GRM6	NYX	PDE6B	RHO	SAG	SLC24A1	TRPM1
	Gene MIM Numbers	608965	300110	139330	614515	180381	604096	300278	180072	180380	181031	603617	603576
Noonan syndrome	Phenotype MIM Numbers	163950	607721	609942	610733	611553	613224	613563	613706
	Genes	BRAF	HGF	KRAS	NRAS	PTPN11	RAF1	SHOC2	SOS1
	Gene MIM Numbers	164757	147620	190070	164790	176876	164760	602775	182530
Obesity	Phenotype MIM Numbers	300306	600955	601665	602025	607447	607514	609734	612362	613886	614962	614963
	Genes	ADRB2	ADRB3	AGRP	ENPP1	FFAR4	GHRL	LEP	LEPR	MC3R	MC4R	NR0B2	NTRK2	PCSK1	POMC	PPARG	PPARGC1B	PYY	SDC3	SIM1	SLC6A14	UCP1	UCP2	UCP3
	Gene MIM Numbers	109690	109691	602311	173335	609044	605353	164160	601007	155540	155541	604630	600456	162150	176830	601487	608886	600781	186357	603128	300444	113730	601693	602044
Omenn syndrome	Phenotype MIM Numbers	603554
	Genes	DCLRE1C	RAG1	RAG2
	Gene MIM Numbers	605988	179615	179616
Optic atrophy	Phenotype MIM Numbers	125250	165300	165500	612989
	Genes	OPA1	OPA3	TMEM126A
	Gene MIM Numbers	605290	606580	612988
Orofacial cleft	Phenotype MIM Numbers	129400	225060	600625	608864	608874	613705
	Genes	BMP4	IRF6	MSX1	PVRL1	SUMO1	TP63
	Gene MIM Numbers	112262	607199	142983	600644	601912	603273
Osteoarthritis susceptibility	Phenotype MIM Numbers	140600	165720	607850
	Genes	ASPN	FRZB	MATN3
	Gene MIM Numbers	608135	605083	602109
Osteogenesis imperfecta	Phenotype MIM Numbers	166200	166210	166220	259420	259440	610682	610915	610967	610968	613848	613849	613982	614856	615066	615220
	Genes	BMP1	COL1A1	COL1A2	CRTAP	FKBP10	LEPRE1	PPIB	SERPINF1	SERPINH1	SP7	WNT1
	Gene MIM Numbers	112264	120150	120160	605497	607063	610339	123841	172860	600943	606633	164820
Osteopetrosis	Phenotype MIM Numbers	166600	259700	259710	259720	259730	607634	611490	611497	612301	615085
	Genes	CA2	LRP5	OSTM1	PLEKHM1	SNX10	TCIRG1	TNFSF11
	Gene MIM Numbers	611492	603506	607649	611466	614780	604592	602642
Osteoporosis	Phenotype MIM Numbers	166710	615221
	Genes	CALCR	COL1A1	COL1A2	LRP5	WNT1
	Gene MIM Numbers	114131	120150	120160	603506	164820
Osteosarcoma	Phenotype MIM Numbers	259500
	Genes	CDS1	CHEK2	RB1
	Gene MIM Numbers	604373	604373	614041
Ovarian cancer	Phenotype MIM Numbers	167000
	Genes	AKT1	CDH1	ERBB2	NAPB	OPCML	PARK2	PIK3CA	RRAS2	2014-09-09
	Gene MIM Numbers	164730	192090	164870	604061	600632	602544	171834	600098	604061
Ovarioleukodystrophy	Phenotype MIM Numbers	603896
	Genes	EIF2B2	EIF2B4	EIF2B5
	Gene MIM Numbers	606454	606687	603945
Pachyonychia congenita	Phenotype MIM Numbers	167200	167210
	Genes	KRT16	KRT17	KRT6A	KRT6B
	Gene MIM Numbers	148067	148069	148041	148042
Pancreatic cancer	Phenotype MIM Numbers	260350	606719	606856	613347	613348	614320
	Genes	ACVR1B	BRCA1	BRCA2	CDKN2A	KRAS	PALB2	PALLD	RBBP8	SMAD4	STK11
	Gene MIM Numbers	601300	113705	600185	600160	190070	610355	608092	604124	600993	602216
Pancreatitis	Phenotype MIM Numbers	167800
	Genes	CFTR	CTRC	PRSS1	SPINK1
	Gene MIM Numbers	602421	601405	276000	167790
Paragangliomas	Phenotype MIM Numbers	115310	168000	601650	605373	614165
	Genes	SDHA	SDHAF2	SDHB	SDHC
	Gene MIM Numbers	600857	613019	185470	602413
Parkinson disease	Phenotype MIM Numbers	168600	168601	260300	600116	605543	605909	606324	606693	607060	607688	610297	612953	613643	614203	614251
	Genes	ATP13A2	EIF4G1	FBXO7	GBA	GIGYF2	HTRA2	LRRK2	MAPT	PARK2	PARK7	PINK1	PLA2G6	SNCA	TBP	UCHL1	VPS35
	Gene MIM Numbers	610513	600495	605648	606463	612003	606441	609007	157140	602544	602533	608309	603604	163890	600075	191342	601501
Peroxisome biogenesis disorder	Phenotype MIM Numbers	202370	214100	214110	266510	601539	614859	614862	614863	614866	614867	614870	614871	614872	614873	614876	614877	614879	614882	614883	614885	614886	614887	614920
	Genes	PEX1	PEX10	PEX11B	PEX12	PEX13	PEX14	PEX16	PEX2	PEX26	PEX3	PEX5	PEX6	PEX7
	Gene MIM Numbers	602136	602859	603867	601758	601789	601791	603360	170993	608666	603164	600414	601498	601757
Persistent Mullerian duct syndrome	Phenotype MIM Numbers	261550
	Genes	AMH	AMHR2	MIF
	Gene MIM Numbers	600957	600956	153620
Peters anomaly	Phenotype MIM Numbers	604229
	Genes	CYP1B1	PAX6	PITX2
	Gene MIM Numbers	601771	607108	601542
Pheochromocytoma	Phenotype MIM Numbers	171300
	Genes	GDNF	KIF1B	RET	SDHB	TMEM127	VHL
	Gene MIM Numbers	600837	605995	164761	185470	613403	608537
Pitt-Hopkins	Phenotype MIM Numbers	610042	610954	614325
	Genes	CNTNAP2	NRXN1	TCF4
	Gene MIM Numbers	604569	600565	602228
Pituitary hormone deficiency	Phenotype MIM Numbers	182230	221750	262600	262700	613038	613986
	Genes	HESX1	LHX3	LHX4	POU1F1
	Gene MIM Numbers	601802	600577	602146	173110
Polycystic kidney	Phenotype MIM Numbers	173900	263200	613095
	Genes	PKD1	PKD2	PKHD1
	Gene MIM Numbers	601313	173910	606702
Polymicrogyria	Phenotype MIM Numbers	606854	610031	613180	614833
	Genes	GPR56	RTTN	TUBA8
	Gene MIM Numbers	604110	610436	605742
Pontocerebellar hypoplasia	Phenotype MIM Numbers	225753	277470	607596	611523	612389	612390	613811	614678	614961
	Genes	RARS2	SEPSECS	SLA	TSEN2	TSEN34	TSEN54	VRK1
	Gene MIM Numbers	611524	613009	613009	608753	608754	608755	602168
Porphyria	Phenotype MIM Numbers	176000	176100	176200	263700	612740
	Genes	ALAD	HMBS	PPOX	UROD	UROS
	Gene MIM Numbers	125270	609806	600923	613521	606938
Pregnancy loss	Phenotype MIM Numbers	614389	614390	614391
	Genes	ANXA5	F2	F5	SYCP3
	Gene MIM Numbers	131230	176930	612309	604759
Premature ovarian failure	Phenotype MIM Numbers	300510	300511	300604	311360	608996	611548	612310	612964
	Genes	BMP15	DIAPH2	FIGLA	FMR1	FOXL2	NOBOX	NR5A1	POF1B	SF1
	Gene MIM Numbers	300247	300108	608697	309550	605597	610934	184757	300603	184757
Progressive external ophthalmoplegia	Phenotype MIM Numbers	157640	258450	609283	609286	610131	613077	615156
	Genes	C10orf2	POLG	POLG2	RRM2B	SLC25A4
	Gene MIM Numbers	606075	174763	604983	604712	103220
Prostate cancer	Phenotype MIM Numbers	176807	601518	603688	611868	611928	614731
	Genes	AR	BRCA2	CD82	CDH1	CDS1	CHEK2	EHBP1	ELAC2	EPHB2	HIP1	KLF6	MAD1L1	MSMB	MSR1	MXI1	PTEN	RNASEL	ZFHX3
	Gene MIM Numbers	313700	600185	600623	192090	604373	604373	609922	605367	600997	601767	602053	602686	157145	153622	600020	601728	180435	104155
Pseudohypoaldosteronism	Phenotype MIM Numbers	177735	264350	614491	614492	614495	614496
	Genes	KLHL3	NR3C2	SCNN1A	SCNN1B	SCNN1G	WNK1	WNK4
	Gene MIM Numbers	605775	600983	600228	600760	600761	605232	601844
Pseudoxanthoma elasticum	Phenotype MIM Numbers	177850	264800	610842
	Genes	ABCC6	GGCX	XYLT1	XYLT2
	Gene MIM Numbers	603234	137167	608124	608125
Pulmonary hypertension	Phenotype MIM Numbers	178600	265380
	Genes	BMPR2	CPS1	SMAD9
	Gene MIM Numbers	600799	608307	603295
Pyruvate dehydrogenase	Phenotype MIM Numbers	245348	312170	608782	614111	614462
	Genes	DLAT	LIAS	PDHA1	PDHB
	Gene MIM Numbers	608770	607031	300502	179060
Renal cell carcinoma	Phenotype MIM Numbers	144700	300854	605074
	Genes	DIRC2	FLCN	HNF1A	HNF1B	MET	OGG1	PRCC	RNF139	TFE3	VHL
	Gene MIM Numbers	602773	607273	142410	189907	164860	601982	179755	603046	314310	608537
Renal tubular acidosis	Phenotype MIM Numbers	179800	267300	602722	604278	611590
	Genes	ATP6V0A4	SLC4A1	SLC4A4	SLC4A5
	Gene MIM Numbers	605239	109270	603345	603345
Renal tubular dysgenesis	Phenotype MIM Numbers	267430
	Genes	ACE	AGT	REN
	Gene MIM Numbers	106180	106150	179820
Retinal cone dystrophy	Phenotype MIM Numbers	610024	610356	610478
	Genes	CACNA2D4	KCNV2	PDE6H
	Gene MIM Numbers	608171	607604	601190
Retinitis pigmentosa	Phenotype MIM Numbers	180100	180104	180105	300029	300455	312600	600059	600105	600132	600138	600852	601414	601718	602772	604232	604393	606068	607921	608133	608380	609923	610282	610359	610599	611131	612095	612572	612943	613194	613341	613428	613464	613575	613581	613582	613617	613660	613731	613750	613756	613758	613767	613769	613794	613801	613809	613810	613827
	Genes	ABCA4	AIPL1	ARL6	BEST1	C2orf71	C8orf37	CA4	CDHR1	CERKL	CLRN1	CNGA1	CNGB1	CRB1	DHDDS	FAM161A	FSCN2	GUCA1B	IMPDH1	IMPG2	KLHL7	LRAT	MERTK	NR2E3	NRL	PDE6A	PDE6B	PDE6G	PRCD	PROM1	PRPF31	PRPF6	PRPH	PRPH2	RGR	RHO	ROM1	RP1	RP2	RP9	RPE65	RPGR	SAG	SEMA4A	SNRNP200	SPATA7	TOPORS	TTC8	TULP1
	Gene MIM Numbers	601691	604392	608845	607854	613425	614477	114760	609502	608381	606397	123825	600724	604210	608172	613596	607643	602275	146690	607056	611119	604863	604705	604485	162080	180071	180072	180073	610598	604365	606419	613979	170710	179605	600342	180380	180721	603937	300757	607331	180069	312610	181031	607292	601664	609868	609507	608132	602280
Retinitis punctata albescens	Phenotype MIM Numbers	136880
	Genes	PRPH	PRPH2	RHO	RLBP1
	Gene MIM Numbers	170710	179605	180380	180090
Rheumatoid arthritis	Phenotype MIM Numbers	180300	604302
	Genes	CD244	HGF	IL10	IL6	MIF	NFKBIL1	PADI4	PTPN22	SLC22A4
	Gene MIM Numbers	605554	147620	124092	147620	153620	601022	605347	600716	604190
Roussy-Levy syndrome	Phenotype MIM Numbers	180800
	Genes	CHM	MPZ	PMP22
	Gene MIM Numbers	159440	159440	601097
SCID	Phenotype MIM Numbers	102700	300400	600802	601457	602450	608971	611291
	Genes	ADA	CD3D	CD3E	DCLRE1C	IL2	IL2RG	JAK3	LCK	LIG4	NHEJ1	RAG1	RAG2
	Gene MIM Numbers	608958	186790	186830	605988	147680	308380	600173	153390	601837	611290	179615	179616
Scapuloperoneal	Phenotype MIM Numbers	181400	181405	181430	300695
	Genes	DES	FHL1	MYH7	TRPV4
	Gene MIM Numbers	125660	300163	160760	605427
Schizophrenia	Phenotype MIM Numbers	181500	600850	604906	613950	614332
	Genes	AKT1	APOL2	CHI3L1	COMT	DAO	DISC1	DRD3	DTNBP1	LGR4	MTHFR	NRXN1	PRODH	PRODH2	RTN4R	SYN2
	Gene MIM Numbers	164730	607252	601525	116790	124050	605210	126451	607145	606666	607093	600565	606810	606810	605566	600755
Seckel syndrome	Phenotype MIM Numbers	210600	606744	613676	613823	614728	614851
	Genes	ATR	CEP152	CEP63	NIN	RBBP8
	Gene MIM Numbers	606410	613529	614724	608684	604124
Seizures	Phenotype MIM Numbers	121200	121201	605751	607745
	Genes	KCNQ2	KCNQ3	PRRT2	SCN2A
	Gene MIM Numbers	602235	602232	614386	182390
Senior-Loken syndrome	Phenotype MIM Numbers	266900	606996	609254	610189	613615
	Genes	CEP290	IQCB1	NPHP1	NPHP4	SDCCAG8
	Gene MIM Numbers	610142	609237	607100	607215	613524
Short QT syndrome	Phenotype MIM Numbers	609620	609621	609622
	Genes	KCNH2	KCNJ2	KCNQ1
	Gene MIM Numbers	152427	600681	607542
Short rib-polydactyly syndrome	Phenotype MIM Numbers	263510	263520	614091	615087
	Genes	DYNC2H1	NEK1	WDR35
	Gene MIM Numbers	603297	604588	613602
Short stature	Phenotype MIM Numbers	300582	604271	614800	614813
	Genes	GHR	GHSR	POC1A
	Gene MIM Numbers	600946	601898	614783
Sick sinus syndrome	Phenotype MIM Numbers	163800	608567	614090
	Genes	HCN4	MYH6	SCN5A
	Gene MIM Numbers	605206	160710	600163
Skin/hair/eye pigmentation	Phenotype MIM Numbers	113750	210750	227220	227240	266300	601800	611664	611742	612267	612271
	Genes	AIM1	ASIP	KITLG	OCA2	SLC24A4	SLC24A5	SLC45A2	TPCN2	TYR	TYRP1
	Gene MIM Numbers	606202	600201	184745	611409	609840	609802	606202	612163	606933	115501
Smith-McCort dysplasia	Phenotype MIM Numbers	607326	615222
	Genes	DYM	RAB33B	SMC2
	Gene MIM Numbers	607461	605950	605950
Spastic paraplegia	Phenotype MIM Numbers	182600	182601	270700	270800	312920	600363	603563	604187	604360	604805	605280	607259	609340	610244	610250	610357	611225	612020	612319	612539	612936	613206	613647	613744	614066	614067	614409	614898	615030	615031	615033	615035
	Genes	AP4B1	AP4E1	AP4M1	AP4S1	AP5Z1	ATL1	C12orf65	CYP2U1	CYP7B1	DDHD1	DDHD2	ERLIN2	FA2H	FAAH	GBA2	GJC2	HSPD1	KIAA0196	KIF1A	KIF5A	NIPA1	PLP1	PNPLA6	REEP1	SLC33A1	SPAST	SPG11	SPG7	TECPR2	VPS37A	ZFYVE26	ZFYVE27
	Gene MIM Numbers	607245	607244	602296	607243	613653	606439	613541	610670	603711	614603	615003	611605	611026	602935	609471	608803	118190	610657	601255	602821	608145	300401	603197	609139	603690	604277	610844	602783	615000	609927	612012	610243
Spermatogenic failure	Phenotype MIM Numbers	102530	243060	270960	415000	612997	613957	613958	614822	615081
	Genes	CATSPER1	DAZL	KLHL10	NR5A1	2014-09-12	SF1	SPATA16	SYCP3
	Gene MIM Numbers	606389	601486	608778	184757	611562	184757	609856	604759
Spherocytosis	Phenotype MIM Numbers	182900	270970	612653	612690
	Genes	ANK1	EPB42	SLC4A1	SPTA1	SPTB
	Gene MIM Numbers	612641	177070	109270	182860	182870
Spinal muscular atrophy	Phenotype MIM Numbers	158600	159950	182980	253300	253400	253550	271150	300489	301830	600175	611067	614881
	Genes	ASAH1	ATP7A	DNAJB2	DYNC1H1	PLEKHG5	SMN2	TRPV4	UBA1	VAPB
	Gene MIM Numbers	613468	300011	604139	600112	611101	601627	605427	314370	605704
Spinocerebellar ataxia	Phenotype MIM Numbers	117210	117360	164400	164500	183086	183090	302500	600224	603516	604326	604432	605259	605361	606658	606937	607136	607250	608768	609307	610245	610246	610743	613728	613908	614153	614229	614831
	Genes	AFG3L2	ANO10	ATP2B3	ATXN1	ATXN10	ATXN2	ATXN7	CACNA1A	FGF14	ITPR1	NOP56	PDYN	PRKCG	SPTBN2	SYNE1	TBP	TDP1	TGM6	TTBK2	ZNF592
	Gene MIM Numbers	604581	613726	300014	601556	611150	601517	607640	601011	601515	147265	614154	131340	176980	604985	608441	600075	607198	613900	611695	613624
Split-hand/foot malformation	Phenotype MIM Numbers	220600	225300	605289
	Genes	DLX5	TP63	WNT10B
	Gene MIM Numbers	600028	603273	601906
Spondylocostal dysostosis	Phenotype MIM Numbers	277300	608681	609813	613686
	Genes	DLL3	HES7	LFNG	MESP2
	Gene MIM Numbers	602768	608059	602576	605195
Spondyloepimetaphyseal dysplasia	Phenotype MIM Numbers	602111	603546	608728	612813
	Genes	ACAN	MATN3	MMP13
	Gene MIM Numbers	155760	602109	600108
Spondyloepiphyseal dysplasia	Phenotype MIM Numbers	143095	208230	313400	608361
	Genes	ACAN	CHST3	TRAPPC2	WISP3
	Gene MIM Numbers	155760	603799	300202	603400
Squamous cell carcinoma	Phenotype MIM Numbers	275355
	Genes	FAS	ING1	PTEN	TNFRSF10B
	Gene MIM Numbers	134637	601566	601728	603612
Stargardt disease	Phenotype MIM Numbers	248200	600110	603786
	Genes	ABCA4	ELOVL4	PROM1
	Gene MIM Numbers	601691	605512	604365
Stickler syndrome	Phenotype MIM Numbers	108300	184840	604841	609508	614134	614284
	Genes	COL11A1	COL11A2	COL2A1	COL9A1	COL9A2
	Gene MIM Numbers	120280	120290	120140	120210	120260
Stroke	Phenotype MIM Numbers	601367	606799	614519
	Genes	ACE	ALOX5AP	F2	F5	PDE4D
	Gene MIM Numbers	106180	603700	176930	612309	600129
Surfactant metabolism dysfunction	Phenotype MIM Numbers	265120	300770	610913	610921	614370
	Genes	ABCA3	CSF2RB	SFTPB	SFTPC
	Gene MIM Numbers	601615	138981	178640	178620
Syndactyly	Phenotype MIM Numbers	186100	186200	186300
	Genes	GJA1	HOXD13	LMBR1
	Gene MIM Numbers	121014	142989	605522
Systemic lupus erythematosus	Phenotype MIM Numbers	152700	601744	605218	609939	610927	612251	612253	614420
	Genes	BANK1	CR2	DNASE1	FCGR2B	IRF5	ITGAM	PDCD1	PTPN22	STAT4	TLR5
	Gene MIM Numbers	610292	120650	125505	604590	607218	120980	600244	600716	600558	603031
T-cell immunodeficiency	Phenotype MIM Numbers	601705	614868
	Genes	FOXN1	MST1	STK4
	Gene MIM Numbers	600838	604965	604965
Tetralogy of Fallot	Phenotype MIM Numbers	187500
	Genes	JAG1	TBX1	ZFPM2
	Gene MIM Numbers	601920	602054	603693
Thalassemia	Phenotype MIM Numbers	141749	603902	604131	613985
	Genes	HBA1	HBA2	HBB	HBD
	Gene MIM Numbers	141800	141850	141900	142000
Thiamine metabolism dysfunction syndrome	Phenotype MIM Numbers	607483	613710	614458
	Genes	SLC19A3	SLC25A19	TPK1
	Gene MIM Numbers	606152	606521	606370
Thrombocythemia	Phenotype MIM Numbers	187950	601977	614521
	Genes	JAK2	MPL	SH2B3	THPO	TPO
	Gene MIM Numbers	147796	159530	605093	600044	606765
Thrombocytopenia	Phenotype MIM Numbers	188000	274000	300367	313900	314050	604498	612004
	Genes	ANKRD26	CYCS	GATA1	ITGA2B	ITGB3	MASTL	MPL	WAS
	Gene MIM Numbers	610855	123970	305371	607759	173470	608221	159530	300392
Thrombophilia	Phenotype MIM Numbers	176860	188050	188055	300807	612304	612336	612348	612356	613116	613118	614486	614514
	Genes	F2	F5	F9	FGB	FGG	HRG	PC	PLAT	PLG	PROC	PROS1	SERPINC1	SERPIND1	THBD
	Gene MIM Numbers	176930	612309	300746	134830	134850	142640	612283	173370	173350	612283	176880	107300	142360	188040
Thyroid carcinoma	Phenotype MIM Numbers	188470	188550	607464
	Genes	GOLGA5	HRAS	MINPP1	NCOA4	NRAS	PCM1	PTEN	TRIM24	TRIM33
	Gene MIM Numbers	606918	190020	605391	601984	164790	600299	601728	603406	605769
Thyroid dyshormonogenesis	Phenotype MIM Numbers	274400	274500	274700	274800	274900
	Genes	DUOXA2	IYD	SLC5A5	TG	TPO
	Gene MIM Numbers	612772	612025	601843	188450	606765
Tooth agenesis	Phenotype MIM Numbers	106600	150400	313500	604625	613097
	Genes	EDA	LTBP2	LTBP3	MSX1	PAX9	WNT10A
	Gene MIM Numbers	300451	602091	602091	142983	167416	606268
Treacher Collins syndrome	Phenotype MIM Numbers	154500	248390	613717
	Genes	POLR1C	POLR1D	TCOF1
	Gene MIM Numbers	610060	613715	606847
Trichothiodystrophy	Phenotype MIM Numbers	234050	601675
	Genes	ERCC2	ERCC3	GTF2H5	MPLKIP
	Gene MIM Numbers	126340	133510	608780	609188
Tuberculosis	Phenotype MIM Numbers	607948
	Genes	CISH	IFNG	IFNGR1	TIRAP
	Gene MIM Numbers	602441	147570	107470	606252
Tumoral calcinosis	Phenotype MIM Numbers	211900	610455
	Genes	FGF23	GALNT3	KL	SAMD9
	Gene MIM Numbers	605380	601756	604824	610456
Tyrosinemia	Phenotype MIM Numbers	276600	276700	276710
	Genes	FAH	GSTZ1	HPD	TAT
	Gene MIM Numbers	613871	603758	609695	613018
Ullrich congenital muscular dystrophy	Phenotype MIM Numbers	254090
	Genes	COL6A1	COL6A2	COL6A3
	Gene MIM Numbers	120220	120240	120250
Uric acid concentration	Phenotype MIM Numbers	138900	612076	612671
	Genes	ABCG2	SLC17A3	SLC2A9
	Gene MIM Numbers	603756	611034	606142
Usher syndrome	Phenotype MIM Numbers	276900	276901	276902	276904	601067	602083	605472	606943	611383	614504	614869
	Genes	CDH23	CLRN1	DFNB31	GPR98	MYO7A	PCDH15	PDZD7	USH1C	USH1G	USH2A
	Gene MIM Numbers	605516	606397	607928	602851	276903	605514	612971	605242	607696	608400
Ventricular tachycardia	Phenotype MIM Numbers	192605	604772	611938	614916
	Genes	CALM1	CASQ2	GIP	GNAI2	RYR2
	Gene MIM Numbers	114180	114251	139360	139360	180902
Waardenburg syndrome	Phenotype MIM Numbers	103470	148820	193500	193510	277580	608890	611584	613265	613266
	Genes	EDN3	EDNRB	MITF	PAX3	SNAI2	SOX10	TYR
	Gene MIM Numbers	131242	131244	156845	606597	602150	602229	606933
Weill-Marchesani syndrome	Phenotype MIM Numbers	277600	608328	614819
	Genes	ADAMTS10	FBN1	LTBP2	LTBP3
	Gene MIM Numbers	608990	134797	602091	602091
Wilms tumor	Phenotype MIM Numbers	194070	194071
	Genes	BRCA2	GPC3	WT1
	Gene MIM Numbers	600185	300037	607102
Woolly hair	Phenotype MIM Numbers	194300	278150	604379
	Genes	KRT74	LIPH	LPAR6
	Gene MIM Numbers	608248	151670	609239
Xeroderma pigmentosum	Phenotype MIM Numbers	278700	278720	278730	278740	278750	278760	278780	610651
	Genes	DDB2	ERCC2	ERCC3	ERCC4	POLH	XPA	XPC
	Gene MIM Numbers	600811	126340	133510	133520	603968	611153	613208
[truncated: 38 more columns]
